# Supplementary material for: Tumor suppressive microRNA-218 inhibits cancer cell migration and invasion through targeting laminin-332 in head and neck squamous cell carcinoma
Source: Oncotarget. 2012 Nov 7;3(11):1386–400. doi: 10.18632/oncotarget.709 (PMC3717800; doi:10.18632/oncotarget.709)
Supplement: Supplementary file 1 [file oncotarget-03-1386-s001.xls]

## Sheet: SuppTable1
Tumor suppressive microRNA-218 inhibits cancer cell migration and invasion through targeting laminin-332 in head and neck squamous cell carcinoma - Kinoshita et al
Entrez Gene ID	Gene Symbol	Gene Name	Log2(Cy5/Cy3)	Cy3_RawData (miR-control)	Cy5_RawData (miR-218)
8638	OASL	2'-5'-oligoadenylate synthetase-like	-2.81097	4918.36	700.864
1958	EGR1	early growth response 1	-2.66924	4126.63	648.748
81542	TMX1	thioredoxin-related transmembrane protein 1	-2.44426	11628.5	2136.61
1069	CETN2	centrin, EF-hand protein, 2	-2.37301	1178.15	227.432
81552	VOPP1	vesicular, overexpressed in cancer, prosurvival protein 1	-2.30874	2004.41	404.563
3557	IL1RN	interleukin 1 receptor antagonist	-2.29961	1491.81	303.015
960	CD44	CD44 molecule (Indian blood group)	-2.23166	5819.28	1239
85236	HIST1H2BK	histone cluster 1, H2bk	-2.21332	2941.8	634.364
51752	ERAP1	endoplasmic reticulum aminopeptidase 1	-2.18627	1010.83	222.099
65267	WNK3	WNK lysine deficient protein kinase 3	-2.07765	4607.51	1091.52
8601	RGS20	regulator of G-protein signaling 20	-2.02003	1253.85	309.139
3553	IL1B	interleukin 1, beta	-1.98421	9186.77	2321.97
5500	PPP1CB	protein phosphatase 1, catalytic subunit, beta isoform	-1.97975	1132.88	287.223
858	CAV2	caveolin 2	-1.9658	2393.32	612.684
92912	UBE2Q2	ubiquitin-conjugating enzyme E2Q family member 2	-1.94919	1469.28	380.487
23406	COTL1	coactosin-like 1 (Dictyostelium)	-1.91591	16306.8	4321.37
2771	GNAI2	guanine nucleotide binding protein (G protein), alpha inhibiting activity polypeptide 2	-1.90067	27587.4	7388.44
3433	IFIT2	interferon-induced protein with tetratricopeptide repeats 2	-1.89039	1788.72	482.48
760	CA2	carbonic anhydrase II	-1.86173	2210.23	608.135
10561	IFI44	interferon-induced protein 44	-1.78726	2170.18	628.746
81618	ITM2C	integral membrane protein 2C	-1.77317	2098.6	613.979
2810	SFN	stratifin	-1.73489	81229.7	24404
9590	AKAP12	A kinase (PRKA) anchor protein 12	-1.72749	1887.73	570.051
4499	MT1M	metallothionein 1M	-1.71516	8366.31	2548.11
8061	FOSL1	FOS-like antigen 1	-1.68517	2003.35	622.975
4700	NDUFA6	NADH dehydrogenase (ubiquinone) 1 alpha subcomplex, 6, 14kDa	-1.65862	19105	6051.37
80307	FER1L4	fer-1-like 4 (C. elegans)	-1.65543	2259.32	717.207
3437	IFIT3	interferon-induced protein with tetratricopeptide repeats 3	-1.64191	1196.59	383.426
2673	GFPT1	glutamine-fructose-6-phosphate transaminase 1	-1.63237	1061.94	342.537
9801	MRPL19	mitochondrial ribosomal protein L19	-1.61914	4631.31	1507.63
586	BCAT1	branched chain aminotransferase 1, cytosolic	-1.60452	1685	554.106
55848	C9orf46	chromosome 9 open reading frame 46	-1.58792	1627.1	541.254
284996	RNF149	ring finger protein 149	-1.58692	2534.09	843.551
5532	PPP3CB	protein phosphatase 3 (formerly 2B), catalytic subunit, beta isoform	-1.55184	1022.65	348.8
27248	ERLEC1	endoplasmic reticulum lectin 1	-1.54574	2603.69	891.818
6745	SSR1	signal sequence receptor, alpha	-1.52893	7498.66	2598.55
332	BIRC5	baculoviral IAP repeat-containing 5	-1.52631	21998.5	7637.07
54951	COMMD8	COMM domain containing 8	-1.52459	2689.65	934.864
4893	NRAS	neuroblastoma RAS viral (v-ras) oncogene homolog	-1.51902	1030.33	359.507
3918	LAMC2	laminin, gamma 2	-1.51455	5934.08	2076.96
26994	RNF11	ring finger protein 11	-1.51292	5184.75	1816.74
55959	SULF2	sulfatase 2	-1.49623	2964.88	1050.99
6845	VAMP7	vesicle-associated membrane protein 7	-1.48507	1475.56	527.116
3006	HIST1H1C	histone cluster 1, H1c	-1.47854	16670.9	5982.37
8667	EIF3H	eukaryotic translation initiation factor 3, subunit H	-1.46988	64877	23421.4
3397	ID1	inhibitor of DNA binding 1, dominant negative helix-loop-helix protein	-1.46364	15592.5	5653.51
2887	GRB10	growth factor receptor-bound protein 10	-1.45319	1137.85	415.557
9943	OXSR1	oxidative-stress responsive 1	-1.43947	2080.04	766.919
2012	EMP1	epithelial membrane protein 1	-1.43843	4548.17	1678.13
9590	AKAP12	A kinase (PRKA) anchor protein 12	-1.41874	2194.05	820.657
54502	RBM47	RNA binding motif protein 47	-1.40989	1140.87	429.357
9289	GPR56	G protein-coupled receptor 56	-1.39797	15288.2	5801.33
27069	GHITM	growth hormone inducible transmembrane protein	-1.39553	13563.1	5155.4
3434	IFIT1	interferon-induced protein with tetratricopeptide repeats 1	-1.38659	2289.51	875.66
81567	TXNDC5	thioredoxin domain containing 5 (endoplasmic reticulum)	-1.37786	1486.31	571.919
51029	PPPDE1	PPPDE peptidase domain containing 1	-1.36906	1566.17	606.333
2790	GNG10	guanine nucleotide binding protein (G protein), gamma 10	-1.36511	5647.26	2192.29
7378	UPP1	uridine phosphorylase 1	-1.36278	1853.14	720.561
4493	MT1E	metallothionein 1E	-1.36036	44323.3	17263.3
3490	IGFBP7	insulin-like growth factor binding protein 7	-1.34482	2572.09	1012.64
2171	FABP5	fatty acid binding protein 5 (psoriasis-associated)	-1.31401	3982.69	1601.85
4017	LOXL2	lysyl oxidase-like 2	-1.30955	4624.26	1865.65
55608	ANKRD10	ankyrin repeat domain 10	-1.30445	1352.93	547.769
1308	COL17A1	collagen, type XVII, alpha 1	-1.30135	1044.01	423.601
51573	GDE1	glycerophosphodiester phosphodiesterase 1	-1.28831	1389.38	568.852
2171	FABP5	fatty acid binding protein 5 (psoriasis-associated)	-1.27925	4459.39	1837.31
64840	PORCN	porcupine homolog (Drosophila)	-1.27196	2398.5	993.212
3669	ISG20	interferon stimulated exonuclease gene 20kDa	-1.26925	4879.26	2024.28
53838	C11orf24	chromosome 11 open reading frame 24	-1.26476	3777.04	1571.88
949	SCARB1	scavenger receptor class B, member 1	-1.26219	10773.7	4491.66
65985	AACS	acetoacetyl-CoA synthetase	-1.25878	1376.42	575.204
3914	LAMB3	laminin, beta 3	-1.24978	13893.2	5842.28
79844	ZDHHC11	zinc finger, DHHC-type containing 11	-1.24933	2621.89	1102.88
10493	VAT1	vesicle amine transport protein 1 homolog (T. californica)	-1.2441	1674.1	706.757
6856	SYPL1	synaptophysin-like 1	-1.24374	2704.96	1142.24
6049	RNF6	ring finger protein (C3H2C3 type) 6	-1.23892	1972.22	835.606
9982	FGFBP1	fibroblast growth factor binding protein 1	-1.22267	9799.91	4199.15
125488	TTC39C	tetratricopeptide repeat domain 39C	-1.20643	1289.73	558.892
85437	ZCRB1	zinc finger CCHC-type and RNA binding motif 1	-1.20014	1916.83	834.266
857	CAV1	caveolin 1, caveolae protein, 22kDa	-1.19787	15552.3	6779.54
79602	ADIPOR2	adiponectin receptor 2	-1.18962	3136.53	1375.12
10983	CCNI	cyclin I	-1.17827	6732.59	2975.01
653082	ZDHHC11B	zinc finger, DHHC-type containing 11B	-1.17733	2492.04	1101.9
5653	KLK6	kallikrein-related peptidase 6	-1.17165	11528.2	5117.51
6273	S100A2	S100 calcium binding protein A2	-1.1711	136707	60709.4
2171	FABP5	fatty acid binding protein 5 (psoriasis-associated)	-1.16926	8846.68	3933.66
244	ANXA8L2	annexin A8-like 2	-1.16785	82230.1	36599.4
3014	H2AFX	H2A histone family, member X	-1.1638	10855.1	4845
54928	IMPAD1	inositol monophosphatase domain containing 1	-1.16017	1163.08	520.433
3575	IL7R	interleukin 7 receptor	-1.15605	2622.6	1176.87
4490	MT1B	metallothionein 1B	-1.15508	53039.4	23816.9
10202	DHRS2	dehydrogenase/reductase (SDR family) member 2	-1.15347	1097.28	493.275
58485	TRAPPC1	trafficking protein particle complex 1	-1.1521	1067.52	480.355
404550	C16orf74	chromosome 16 open reading frame 74	-1.15035	1966.85	886.098
112939	NACC1	nucleus accumbens associated 1, BEN and BTB (POZ) domain containing	-1.14951	2762.64	1245.34
8323	FZD6	frizzled homolog 6 (Drosophila)	-1.14769	1524.13	687.916
51247	PAIP2	poly(A) binding protein interacting protein 2	-1.14266	2449.53	1109.45
4082	MARCKS	myristoylated alanine-rich protein kinase C substrate	-1.13933	4433.88	2012.85
54749	EPDR1	ependymin related protein 1 (zebrafish)	-1.13587	2938.12	1337.02
10749	KIF1C	kinesin family member 1C	-1.13523	14343.7	6530.16
131566	DCBLD2	discoidin, CUB and LCCL domain containing 2	-1.13054	1298.16	592.927
5074	PAWR	PRKC, apoptosis, WT1, regulator	-1.1303	2780.78	1270.32
87	ACTN1	actinin, alpha 1	-1.12974	5727.47	2617.44
54954	FAM120C	family with sequence similarity 120C	-1.12721	1168.75	535.056
79844	ZDHHC11	zinc finger, DHHC-type containing 11	-1.12648	1003.64	459.699
8363	HIST1H4J	histone cluster 1, H4j	-1.1261	7667.52	3512.9
4154	MBNL1	muscleblind-like (Drosophila)	-1.12235	3736.01	1716.11
284119	PTRF	polymerase I and transcript release factor	-1.12027	16805.6	7730.71
112464	PRKCDBP	protein kinase C, delta binding protein	-1.11939	1267.44	583.388
56674	TMEM9B	TMEM9 domain family, member B	-1.11194	5634.71	2607.03
9903	KLHL21	kelch-like 21 (Drosophila)	-1.10754	1489.78	691.381
81831	NETO2	neuropilin (NRP) and tolloid (TLL)-like 2	-1.10565	6141.79	2854.05
8089	YEATS4	YEATS domain containing 4	-1.10472	1034.45	481.014
53339	BTBD1	BTB (POZ) domain containing 1	-1.09407	2051.62	961.059
283373	ANKRD52	ankyrin repeat domain 52	-1.08723	7951.3	3742.4
3018	HIST1H2BB	histone cluster 1, H2bb	-1.08659	6952.15	3273.57
4500	MT1L	metallothionein 1L (gene/pseudogene)	-1.08588	60485.4	28495
8345	HIST1H2BH	histone cluster 1, H2bh	-1.08337	22529.1	10632
53373	TPCN1	two pore segment channel 1	-1.07408	1008.25	478.891
56951	C5orf15	chromosome 5 open reading frame 15	-1.066	1999.84	955.205
894	CCND2	cyclin D2	-1.06014	1222.81	586.443
9188	DDX21	DEAD (Asp-Glu-Ala-Asp) box polypeptide 21	-1.05118	4166.17	2010.48
6284	S100A13	S100 calcium binding protein A13	-1.04591	10735.2	5199.47
79180	EFHD2	EF-hand domain family, member D2	-1.04526	10487	5081.56
6446	SGK1	serum/glucocorticoid regulated kinase 1	-1.04407	1231.22	597.09
5094	PCBP2	poly(rC) binding protein 2	-1.0235	1379.3	678.507
7328	UBE2H	ubiquitin-conjugating enzyme E2H (UBC8 homolog, yeast)	-1.02305	1831.47	901.223
11031	RAB31	RAB31, member RAS oncogene family	-1.02299	1055.56	519.437
4502	MT2A	metallothionein 2A	-1.01946	190669	94057.1
857	CAV1	caveolin 1, caveolae protein, 22kDa	-1.01865	16387.7	8088.65
8362	HIST1H4K	histone cluster 1, H4k	-1.00783	7350.95	3655.59
91369	ANKRD40	ankyrin repeat domain 40	-0.99989	1323.07	661.587
4496	MT1H	metallothionein 1H	-0.986522	40241.7	20309.7
27173	SLC39A1	solute carrier family 39 (zinc transporter), member 1	-0.981863	1032.23	522.644
1475	CSTA	cystatin A (stefin A)	-0.980319	2265.76	1148.44
63875	MRPL17	mitochondrial ribosomal protein L17	-0.972265	1467.15	747.813
2280	FKBP1A	FK506 binding protein 1A, 12kDa	-0.964194	1096.87	562.215
100130009	LOC100130009	hypothetical LOC100130009	-0.962947	1626.58	834.451
6652	SORD	sorbitol dehydrogenase	-0.95768	1006.74	518.354
8348	HIST1H2BO	histone cluster 1, H2bo	-0.953857	16354.6	8443.09
84334	C14orf153	chromosome 14 open reading frame 153	-0.953819	1369.57	707.057
7905	REEP5	receptor accessory protein 5	-0.950389	5084.95	2631.42
8340	HIST1H2BL	histone cluster 1, H2bl	-0.950157	20220.5	10465.6
9636	ISG15	ISG15 ubiquitin-like modifier	-0.944076	27969	14537.2
7045	TGFBI	transforming growth factor, beta-induced, 68kDa	-0.937771	2197.8	1147.34
4001	LMNB1	lamin B1	-0.926371	1660.1	873.512
7136	TNNI2	troponin I type 2 (skeletal, fast)	-0.925694	2490.64	1311.14
4501	MT1X	metallothionein 1X	-0.925542	35438.1	18657.5
8932	MBD2	methyl-CpG binding domain protein 2	-0.922179	3840.64	2026.75
4489	MT1A	metallothionein 1A	-0.915367	69755.1	36984.8
4771	NF2	neurofibromin 2 (merlin)	-0.913862	6689.97	3550.79
1312	COMT	catechol-O-methyltransferase	-0.909324	1302.62	693.56
7424	VEGFC	vascular endothelial growth factor C	-0.904447	2945.95	1573.83
280636	C11orf31	chromosome 11 open reading frame 31	-0.901378	14838.4	7944.13
646	BNC1	basonuclin 1	-0.901289	1072.42	574.182
220213	OTUD1	OTU domain containing 1	-0.900847	1095.8	586.878
125144	NCRNA00188	non-protein coding RNA 188	-0.899491	29744.3	15945.2
137682	C8orf38	chromosome 8 open reading frame 38	-0.897669	1134.36	608.87
65991	FUNDC2	FUN14 domain containing 2	-0.897439	1038.95	557.75
51765	RP6-213H19.1	serine/threonine protein kinase MST4	-0.896857	3587.42	1926.64
684	BST2	bone marrow stromal cell antigen 2	-0.896744	1031.91	554.237
83637	ZMIZ2	zinc finger, MIZ-type containing 2	-0.895891	3049.08	1638.62
23161	SNX13	sorting nexin 13	-0.894309	1027.99	553.062
4218	RAB8A	RAB8A, member RAS oncogene family	-0.893008	2417.53	1301.82
9917	FAM20B	family with sequence similarity 20, member B	-0.889935	2746.13	1481.92
284252	KCTD1	potassium channel tetramerisation domain containing 1	-0.887053	1439.91	778.584
2152	F3	coagulation factor III (thromboplastin, tissue factor)	-0.884819	24853.3	13459.5
5328	PLAU	plasminogen activator, urokinase	-0.883067	27187.9	14741.6
8544	PIR	pirin (iron-binding nuclear protein)	-0.881806	4749.48	2577.49
29927	SEC61A1	Sec61 alpha 1 subunit (S. cerevisiae)	-0.878402	1068.32	581.132
8650	NUMB	numb homolog (Drosophila)	-0.871683	1758.95	961.282
29950	SERTAD1	SERTA domain containing 1	-0.869651	4194.82	2295.74
5501	PPP1CC	protein phosphatase 1, catalytic subunit, gamma isoform	-0.868147	2063.79	1130.65
100131187	TSTD1	thiosulfate sulfurtransferase (rhodanese)-like domain containing 1	-0.867312	2777.18	1522.36
8575	PRKRA	protein kinase, interferon-inducible double stranded RNA dependent activator	-0.86722	1655.62	907.614
7071	KLF10	Kruppel-like factor 10	-0.863463	1396.73	767.688
4188	MDFI	MyoD family inhibitor	-0.86295	6573.61	3614.35
9168	TMSB10	thymosin beta 10	-0.861988	33693.6	18538
58499	ZNF462	zinc finger protein 462	-0.859455	1964.65	1082.84
55720	TSR1	TSR1, 20S rRNA accumulation, homolog (S. cerevisiae)	-0.856807	2285.23	1261.85
51114	ZDHHC9	zinc finger, DHHC-type containing 9	-0.854477	1334.17	737.882
5792	PTPRF	protein tyrosine phosphatase, receptor type, F	-0.854335	11959.5	6615.02
23196	FAM120A	family with sequence similarity 120A	-0.850228	1176.43	652.564
1956	EGFR	epidermal growth factor receptor (erythroblastic leukemia viral (v-erb-b) oncogene homolog, avian)	-0.846668	1057.47	588.025
8362	HIST1H4K	histone cluster 1, H4k	-0.842142	7222.55	4028.84
57648	KIAA1522	KIAA1522	-0.841661	5426.9	3028.21
51330	TNFRSF12A	tumor necrosis factor receptor superfamily, member 12A	-0.840029	21162.6	11822.1
231	AKR1B1	aldo-keto reductase family 1, member B1 (aldose reductase)	-0.837157	3805.9	2130.33
84878	ZBTB45	zinc finger and BTB domain containing 45	-0.836179	1042.41	583.882
23186	RCOR1	REST corepressor 1	-0.836096	2000.66	1120.68
10724	MGEA5	meningioma expressed antigen 5 (hyaluronidase)	-0.834832	5210.63	2921.33
118432	RPL29P2	ribosomal protein L29 pseudogene 2	-0.834416	5361.25	3006.64
55612	FERMT1	fermitin family homolog 1 (Drosophila)	-0.832262	1953.12	1096.96
728449	LOC728449	hypothetical protein LOC728449	-0.83083	2936.87	1651.13
23641	LDOC1	leucine zipper, down-regulated in cancer 1	-0.830501	3829.17	2153.28
6159	RPL29	ribosomal protein L29	-0.830329	12134	6824.18
3927	LASP1	LIM and SH3 protein 1	-0.828302	1265.48	712.708
7114	TMSB4X	thymosin beta 4, X-linked	-0.828179	4945.74	2785.64
3012	HIST1H2AE	histone cluster 1, H2ae	-0.828117	2798.57	1576.33
23107	MRPS27	mitochondrial ribosomal protein S27	-0.827936	2167.33	1220.93
10622	POLR3G	polymerase (RNA) III (DNA directed) polypeptide G (32kD)	-0.826519	1237.58	697.858
280636	C11orf31	chromosome 11 open reading frame 31	-0.825381	7932.08	4476.33
4609	MYC	v-myc myelocytomatosis viral oncogene homolog (avian)	-0.821669	4680.54	2648.19
201651	LOC201651	similar to arylacetamide deacetylase (AADAC)	-0.82033	1328.23	752.195
7117	TMSL3	thymosin-like 3	-0.817662	11041.7	6264.65
7408	VASP	vasodilator-stimulated phosphoprotein	-0.816869	1183.32	671.741
1650	DDOST	dolichyl-diphosphooligosaccharide-protein glycosyltransferase	-0.813295	3745.08	2131.25
3597	IL13RA1	interleukin 13 receptor, alpha 1	-0.813022	1726.58	982.752
5796	PTPRK	protein tyrosine phosphatase, receptor type, K	-0.812418	4809.89	2738.88
8140	SLC7A5	solute carrier family 7 (cationic amino acid transporter, y+ system), member 5	-0.810506	9407.35	5363.9
79073	TMEM109	transmembrane protein 109	-0.810007	2469.94	1408.8
9610	RIN1	Ras and Rab interactor 1	-0.806867	2639.06	1508.54
81539	SLC38A1	solute carrier family 38, member 1	-0.806482	3405.8	1947.35
9709	HERPUD1	homocysteine-inducible, endoplasmic reticulum stress-inducible, ubiquitin-like domain member 1	-0.805384	6191.19	3542.66
7126	TNFAIP1	tumor necrosis factor, alpha-induced protein 1 (endothelial)	-0.802179	3388.84	1943.44
8473	OGT	O-linked N-acetylglucosamine (GlcNAc) transferase (UDP-N-acetylglucosamine:polypeptide-N-acetylglucosaminyl transferase)	-0.801936	1469.22	842.715
10974	C10orf116	chromosome 10 open reading frame 116	-0.801574	7287.37	4180.93
388965	LOC388965	FUN14 domain containing 2 pseudogene	-0.801567	1008.28	578.475
204	AK2	adenylate kinase 2	-0.797107	5145.93	2961.49
55734	ZFP64	zinc finger protein 64 homolog (mouse)	-0.796179	1576.41	907.81
1947	EFNB1	ephrin-B1	-0.795282	2031.27	1170.48
8519	IFITM1	interferon induced transmembrane protein 1 (9-27)	-0.795175	2978.67	1716.53
56990	CDC42SE2	CDC42 small effector 2	-0.794274	2425.75	1398.77
2495	FTH1	ferritin, heavy polypeptide 1	-0.792669	128357	74097.3
10942	PRSS21	protease, serine, 21 (testisin)	-0.79182	1588.53	917.557
51714	SELT	selenoprotein T	-0.791611	1608.7	929.344
1832	DSP	desmoplakin	-0.789376	3271.43	1892.83
85236	HIST1H2BK	histone cluster 1, H2bk	-0.789055	4239.84	2453.7
2876	GPX1	glutathione peroxidase 1	-0.786501	28983.1	16802.9
84319	C3orf26	chromosome 3 open reading frame 26	-0.783827	10457.4	6073.94
10955	SERINC3	serine incorporator 3	-0.782435	1910.33	1110.64
10455	PECI	peroxisomal D3,D2-enoyl-CoA isomerase	-0.782149	2981.11	1733.52
4697	NDUFA4	NADH dehydrogenase (ubiquinone) 1 alpha subcomplex, 4, 9kDa	-0.778274	44038.2	25677.1
4287	ATXN3	ataxin 3	-0.776835	1224.11	714.449
27132	CPNE7	copine VII	-0.776817	2148.97	1254.25
374920	C19orf68	chromosome 19 open reading frame 68	-0.776477	1550.9	905.399
715	C1R	complement component 1, r subcomponent	-0.774859	1302.54	761.266
1263	PLK3	polo-like kinase 3 (Drosophila)	-0.773965	1315.3	769.2
6159	RPL29	ribosomal protein L29	-0.772265	28606	16748.7
55357	TBC1D2	TBC1 domain family, member 2	-0.770998	4972.82	2914.13
6520	SLC3A2	solute carrier family 3 (activators of dibasic and neutral amino acid transport), member 2	-0.769852	2950.94	1730.66
8342	HIST1H2BM	histone cluster 1, H2bm	-0.767807	3458.34	2031.12
8341	HIST1H2BN	histone cluster 1, H2bn	-0.767472	1173.23	689.211
283120	H19	H19, imprinted maternally expressed transcript (non-protein coding)	-0.766149	4632.7	2723.96
80829	ZFP91	zinc finger protein 91 homolog (mouse)	-0.762297	1077.97	635.525
143384	C10orf46	chromosome 10 open reading frame 46	-0.760417	1121.8	662.227
374918	IGFL1	IGF-like family member 1	-0.759348	1534.87	906.742
1054	CEBPG	CCAAT/enhancer binding protein (C/EBP), gamma	-0.757885	1686.25	997.184
255758	TCTEX1D2	Tctex1 domain containing 2	-0.756476	1864.22	1103.5
6159	RPL29	ribosomal protein L29	-0.755931	35577.8	21067.9
5202	PFDN2	prefoldin subunit 2	-0.755804	7763.9	4597.91
729009	LOC729009	similar to ferritin, heavy polypeptide 1	-0.755131	146506	86804
440689	HIST2H2BF	histone cluster 2, H2bf	-0.754179	3104.15	1840.4
6281	S100A10	S100 calcium binding protein A10	-0.753868	36370.7	21568.2
80115	BAIAP2L2	BAI1-associated protein 2-like 2	-0.752675	2579.59	1530.99
8878	SQSTM1	sequestosome 1	-0.752508	5926.92	3518.04
56975	FAM20C	family with sequence similarity 20, member C	-0.750383	1454.03	864.343
79666	PLEKHF2	pleckstrin homology domain containing, family F (with FYVE domain) member 2	-0.749899	1090.01	648.172
5935	RBM3	RNA binding motif (RNP1, RRM) protein 3	-0.74883	1430.9	851.509
84310	C7orf50	chromosome 7 open reading frame 50	-0.746629	1806.29	1076.54
2280	FKBP1A	FK506 binding protein 1A, 12kDa	-0.744367	1595.64	952.483
55624	POMGNT1	protein O-linked mannose beta1,2-N-acetylglucosaminyltransferase	-0.74302	8922.03	5330.8
2495	FTH1	ferritin, heavy polypeptide 1	-0.742813	123376	73726.1
51094	ADIPOR1	adiponectin receptor 1	-0.741699	2084.49	1246.6
23212	RRS1	RRS1 ribosome biogenesis regulator homolog (S. cerevisiae)	-0.739904	3741.88	2240.56
7335	UBE2V1	ubiquitin-conjugating enzyme E2 variant 1	-0.738635	4986.25	2988.29
3895	KTN1	kinectin 1 (kinesin receptor)	-0.738449	10859.7	6509.1
55177	FAM82A2	family with sequence similarity 82, member A2	-0.738182	3328.92	1995.67
5935	RBM3	RNA binding motif (RNP1, RRM) protein 3	-0.737934	5579.57	3345.5
7980	TFPI2	tissue factor pathway inhibitor 2	-0.737826	3544.33	2125.33
6731	SRP72	signal recognition particle 72kDa	-0.737603	6951.59	4169.11
10907	TXNL4A	thioredoxin-like 4A	-0.729718	4793.19	2890.4
51312	SLC25A37	solute carrier family 25, member 37	-0.729712	1768.62	1066.52
24147	FJX1	four jointed box 1 (Drosophila)	-0.724838	2708.48	1638.81
2760	GM2A	GM2 ganglioside activator	-0.723986	3583.49	2169.52
1284	COL4A2	collagen, type IV, alpha 2	-0.722858	2225.81	1348.61
5349	FXYD3	FXYD domain containing ion transport regulator 3	-0.722035	1064.14	645.125
2817	GPC1	glypican 1	-0.721621	6754.82	4096.23
4247	MGAT2	mannosyl (alpha-1,6-)-glycoprotein beta-1,2-N-acetylglucosaminyltransferase	-0.720836	1376.16	834.979
100131482	LOC100131482	similar to hCG1643669	-0.717987	1999.39	1215.52
4478	MSN	moesin	-0.717698	3720.66	2262.41
5328	PLAU	plasminogen activator, urokinase	-0.715125	1272.11	774.906
401505	TOMM5	translocase of outer mitochondrial membrane 5 homolog (yeast)	-0.713898	12628.6	7699.3
153572	IRX2	iroquois homeobox 2	-0.713069	7384.52	4504.71
8361	HIST1H4F	histone cluster 1, H4f	-0.707348	1783.24	1092.14
11167	FSTL1	follistatin-like 1	-0.706554	1134.39	695.131
1979	EIF4EBP2	eukaryotic translation initiation factor 4E binding protein 2	-0.704163	1233.43	757.076
84951	TNS4	tensin 4	-0.703033	3548.93	2180.03
6159	RPL29	ribosomal protein L29	-0.700027	3287.23	2023.49
8332	HIST1H2AL	histone cluster 1, H2al	-0.699577	1108.98	682.856
163732	CITED4	Cbp/p300-interacting transactivator, with Glu/Asp-rich carboxy-terminal domain, 4	-0.698031	13585.7	8374.43
53615	MBD3	methyl-CpG binding domain protein 3	-0.697034	1486.71	917.058
115207	KCTD12	potassium channel tetramerisation domain containing 12	-0.695551	1093.26	675.062
81	ACTN4	actinin, alpha 4	-0.694669	2305.55	1424.48
8498	RANBP3	RAN binding protein 3	-0.69415	2896.68	1790.36
80346	REEP4	receptor accessory protein 4	-0.692244	1306.77	808.748
6923	TCEB2	transcription elongation factor B (SIII), polypeptide 2 (18kDa, elongin B)	-0.691833	1122.18	694.707
55748	CNDP2	CNDP dipeptidase 2 (metallopeptidase M20 family)	-0.690785	1273.17	788.753
3013	HIST1H2AD	histone cluster 1, H2ad	-0.68947	6842.76	4243.07
3675	ITGA3	integrin, alpha 3 (antigen CD49C, alpha 3 subunit of VLA-3 receptor)	-0.688636	2107.66	1307.68
83742	MARVELD1	MARVEL domain containing 1	-0.683841	8937.22	5563.47
3204	HOXA7	homeobox A7	-0.682699	2910.67	1813.34
8718	TNFRSF25	tumor necrosis factor receptor superfamily, member 25	-0.682371	1754.1	1093.05
3898	LAD1	ladinin 1	-0.679311	6267.49	3913.82
79596	RNF219	ring finger protein 219	-0.678052	1044.73	652.968
55323	LARP6	La ribonucleoprotein domain family, member 6	-0.677824	1472.96	920.76
2495	FTH1	ferritin, heavy polypeptide 1	-0.67758	194506	121608
203286	ANKS6	ankyrin repeat and sterile alpha motif domain containing 6	-0.677023	1293.1	808.776
8365	HIST1H4H	histone cluster 1, H4h	-0.674826	2300.23	1440.88
5829	PXN	paxillin	-0.674528	20882.2	13083.4
58516	FAM60A	family with sequence similarity 60, member A	-0.674469	9825.55	6156.32
728294	D2HGDH	D-2-hydroxyglutarate dehydrogenase	-0.671884	1228.02	770.809
7178	TPT1	tumor protein, translationally-controlled 1	-0.671771	43382.5	27232.8
1051	CEBPB	CCAAT/enhancer binding protein (C/EBP), beta	-0.671294	4896.4	3074.66
3489	IGFBP6	insulin-like growth factor binding protein 6	-0.670704	5163.93	3243.98
8347	HIST1H2BC	histone cluster 1, H2bc	-0.670636	1372.77	862.417
26608	TBL2	transducin (beta)-like 2	-0.670306	2728.3	1714.39
8346	HIST1H2BI	histone cluster 1, H2bi	-0.664411	4121.26	2600.29
26258	PLDN	pallidin homolog (mouse)	-0.663027	2719.37	1717.42
51474	LIMA1	LIM domain and actin binding 1	-0.662249	3510.17	2218.05
220988	HNRNPA3	heterogeneous nuclear ribonucleoprotein A3	-0.661948	1711.22	1081.53
1534	CYB561	cytochrome b-561	-0.661404	1452.51	918.369
677808	SNORA23	small nucleolar RNA, H/ACA box 23	-0.661309	1322.06	835.946
10099	TSPAN3	tetraspanin 3	-0.661185	4009.58	2535.49
54606	DDX56	DEAD (Asp-Glu-Ala-Asp) box polypeptide 56	-0.659195	11369.9	7199.76
25818	KLK5	kallikrein-related peptidase 5	-0.656716	1909.83	1211.45
10134	BCAP31	B-cell receptor-associated protein 31	-0.655206	16792.5	10663
9414	TJP2	tight junction protein 2 (zona occludens 2)	-0.654303	2400.15	1525.01
154	ADRB2	adrenergic, beta-2-, receptor, surface	-0.654249	2297.36	1459.76
10221	TRIB1	tribbles homolog 1 (Drosophila)	-0.653636	2497.45	1587.57
8669	EIF3J	eukaryotic translation initiation factor 3, subunit J	-0.652986	1500.22	954.086
10643	IGF2BP3	insulin-like growth factor 2 mRNA binding protein 3	-0.65232	1205.71	767.141
338756	LOC338756	hypothetical LOC338756	-0.651557	5446.19	3467.01
79026	AHNAK	AHNAK nucleoprotein	-0.650881	1090.8	694.723
5493	PPL	periplakin	-0.649991	1078.74	687.464
645	BLVRB	biliverdin reductase B (flavin reductase (NADPH))	-0.649518	5995.71	3822.22
642587	LOC642587	NPC-A-5	-0.647453	42212.5	26948.8
54543	TOMM7	translocase of outer mitochondrial membrane 7 homolog (yeast)	-0.647029	20465.6	13069.2
4790	NFKB1	nuclear factor of kappa light polypeptide gene enhancer in B-cells 1	-0.646861	1318.77	842.258
25864	ABHD14A	abhydrolase domain containing 14A	-0.645933	1047.29	669.3
79587	CARS2	cysteinyl-tRNA synthetase 2, mitochondrial (putative)	-0.645842	13904.7	8886.76
338657	CCDC84	coiled-coil domain containing 84	-0.645467	2686.76	1717.61
51652	VPS24	vacuolar protein sorting 24 homolog (S. cerevisiae)	-0.643062	1689.82	1082.08
5586	PKN2	protein kinase N2	-0.641932	1616.35	1035.85
6464	SHC1	SHC (Src homology 2 domain containing) transforming protein 1	-0.641131	1818.49	1166.04
150684	COMMD1	copper metabolism (Murr1) domain containing 1	-0.641097	2004.55	1285.37
677	ZFP36L1	zinc finger protein 36, C3H type-like 1	-0.640748	3537.2	2268.69
7262	PHLDA2	pleckstrin homology-like domain, family A, member 2	-0.640128	9520.48	6108.87
10095	ARPC1B	actin related protein 2/3 complex, subunit 1B, 41kDa	-0.6381	1786.47	1147.91
2317	FLNB	filamin B, beta	-0.634079	1405.23	905.462
554313	HIST2H4B	histone cluster 2, H4b	-0.632241	3375.15	2177.55
55593	OTUD5	OTU domain containing 5	-0.631352	2586.62	1669.85
7280	TUBB2A	tubulin, beta 2A	-0.630895	4876.23	3148.95
3008	HIST1H1E	histone cluster 1, H1e	-0.627871	5238.33	3389.88
55196	C12orf35	chromosome 12 open reading frame 35	-0.627103	1298.66	840.847
91300	C19orf22	chromosome 19 open reading frame 22	-0.626777	1045.85	677.313
4430	MYO1B	myosin IB	-0.626264	3734.14	2419.17
902	CCNH	cyclin H	-0.626165	3284.07	2127.74
23603	CORO1C	coronin, actin binding protein, 1C	-0.625113	1595.11	1034.22
57142	RTN4	reticulon 4	-0.625072	29908	19392
6648	SOD2	superoxide dismutase 2, mitochondrial	-0.624585	5189.91	3366.21
10410	IFITM3	interferon induced transmembrane protein 3 (1-8U)	-0.624584	24124	15647
468	ATF4	activating transcription factor 4 (tax-responsive enhancer element B67)	-0.624146	46032.5	29866.1
220	ALDH1A3	aldehyde dehydrogenase 1 family, member A3	-0.623579	20207.9	13116.1
4501	MT1X	metallothionein 1X	-0.623059	1241.08	805.821
1364	CLDN4	claudin 4	-0.622916	11005.7	7146.63
8339	HIST1H2BG	histone cluster 1, H2bg	-0.622657	1499.37	973.8
7178	TPT1	tumor protein, translationally-controlled 1	-0.622443	25848	16790.1
23167	EFR3A	EFR3 homolog A (S. cerevisiae)	-0.620357	4391.6	2856.78
81610	FAM83D	family with sequence similarity 83, member D	-0.620117	1840.38	1197.39
83879	CDCA7	cell division cycle associated 7	-0.619683	4866.6	3167.25
90231	KIAA2013	KIAA2013	-0.61875	2191.58	1427.23
2876	GPX1	glutathione peroxidase 1	-0.616837	7769.84	5066.71
80829	ZFP91	zinc finger protein 91 homolog (mouse)	-0.612535	1015.41	664.122
10397	NDRG1	N-myc downstream regulated 1	-0.611836	5962.42	3901.59
6029	RN7SL1	RNA, 7SL, cytoplasmic 1	-0.610041	78860.7	51667.8
51645	PPIL1	peptidylprolyl isomerase (cyclophilin)-like 1	-0.608689	6210.78	4072.98
81539	SLC38A1	solute carrier family 38, member 1	-0.608144	2324.36	1524.87
3615	IMPDH2	IMP (inosine monophosphate) dehydrogenase 2	-0.608064	3450.09	2263.52
123016	TTC8	tetratricopeptide repeat domain 8	-0.607675	1355.45	889.521
3691	ITGB4	integrin, beta 4	-0.60687	8364.74	5492.45
378708	APITD1	apoptosis-inducing, TAF9-like domain 1	-0.606275	1231.53	808.978
79623	GALNT14	UDP-N-acetyl-alpha-D-galactosamine:polypeptide N-acetylgalactosaminyltransferase 14 (GalNAc-T14)	-0.606043	1184.09	777.94
5621	PRNP	prion protein	-0.605322	4006.78	2633.76
2782	GNB1	guanine nucleotide binding protein (G protein), beta polypeptide 1	-0.605066	2483.02	1632.44
153572	IRX2	iroquois homeobox 2	-0.604921	2912.99	1915.32
1819	DRG2	developmentally regulated GTP binding protein 2	-0.604648	1096.12	720.843
5097	PCDH1	protocadherin 1	-0.604218	3499.08	2301.8
114908	TMEM123	transmembrane protein 123	-0.601866	4424.6	2915.38
5652	PRSS8	protease, serine, 8	-0.601722	2838.87	1870.72
25864	ABHD14A	abhydrolase domain containing 14A	-0.601532	1259.09	829.806
11164	NUDT5	nudix (nucleoside diphosphate linked moiety X)-type motif 5	-0.600784	3918.51	2583.85
79184	BRCC3	BRCA1/BRCA2-containing complex, subunit 3	-0.600268	3259.37	2149.98
126353	C19orf21	chromosome 19 open reading frame 21	-0.5993	1144.96	755.758
136	ADORA2B	adenosine A2b receptor	-0.597614	5422.31	3583.31
3429	IFI27	interferon, alpha-inducible protein 27	-0.596924	2611.21	1726.43
56829	ZC3HAV1	zinc finger CCCH-type, antiviral 1	-0.596646	4695.37	3105
1832	DSP	desmoplakin	-0.595971	9862.93	6525.31
63905	MANBAL	mannosidase, beta A, lysosomal-like	-0.595658	1678.93	1111.02
6256	RXRA	retinoid X receptor, alpha	-0.59384	7433.31	4925.14
8970	HIST1H2BJ	histone cluster 1, H2bj	-0.593416	1380.09	914.686
51155	HN1	hematological and neurological expressed 1	-0.592203	9052.81	6005
6500	SKP1	S-phase kinase-associated protein 1	-0.592158	15156.6	10054.2
440	ASNS	asparagine synthetase	-0.592135	6671.16	4425.38
54543	TOMM7	translocase of outer mitochondrial membrane 7 homolog (yeast)	-0.589549	69905.6	46455.8
2137	EXTL3	exostoses (multiple)-like 3	-0.588743	2310.57	1536.35
2192	FBLN1	fibulin 1	-0.588537	1485.86	988.122
375791	C9orf169	chromosome 9 open reading frame 169	-0.588095	3052.49	2030.58
51520	LARS	leucyl-tRNA synthetase	-0.587641	1399.96	931.578
29071	C1GALT1C1	C1GALT1-specific chaperone 1	-0.584902	3413.06	2275.47
5814	PURB	purine-rich element binding protein B	-0.584049	1155.14	770.583
138716	C9orf23	chromosome 9 open reading frame 23	-0.58337	4153.18	2771.84
83638	C11orf68	chromosome 11 open reading frame 68	-0.582776	1214.23	810.714
602	BCL3	B-cell CLL/lymphoma 3	-0.58276	7514.16	5017.1
84958	SYTL1	synaptotagmin-like 1	-0.582514	1727.28	1153.47
3017	HIST1H2BD	histone cluster 1, H2bd	-0.581923	2119.6	1416.04
55624	POMGNT1	protein O-linked mannose beta1,2-N-acetylglucosaminyltransferase	-0.581873	6934.07	4632.62
64167	ERAP2	endoplasmic reticulum aminopeptidase 2	-0.579247	2860.55	1914.61
54946	SLC41A3	solute carrier family 41, member 3	-0.579169	2882	1929.06
27230	SERP1	stress-associated endoplasmic reticulum protein 1	-0.578802	2013.11	1347.82
60370	AVPI1	arginine vasopressin-induced 1	-0.578647	1379.94	923.994
81858	SHARPIN	SHANK-associated RH domain interactor	-0.578569	2055.02	1376.1
58526	MID1IP1	MID1 interacting protein 1 (gastrulation specific G12 homolog (zebrafish))	-0.577159	3250.14	2178.51
1514	CTSL1	cathepsin L1	-0.576538	2075.28	1391.62
55082	ARGLU1	arginine and glutamate rich 1	-0.576106	2255.9	1513.2
55573	CDV3	CDV3 homolog (mouse)	-0.575343	2028.84	1361.61
85450	ITPRIP	inositol 1,4,5-triphosphate receptor interacting protein	-0.57423	1433.01	962.473
6500	SKP1	S-phase kinase-associated protein 1	-0.574222	1413.81	949.581
11224	RPL35	ribosomal protein L35	-0.57141	28961.6	19489.9
118881	COMTD1	catechol-O-methyltransferase domain containing 1	-0.568359	2126.06	1433.78
26091	HERC4	hect domain and RLD 4	-0.567256	1231.83	831.361
8804	CREG1	cellular repressor of E1A-stimulated genes 1	-0.566402	4992.21	3371.23
8992	ATP6V0E1	ATPase, H+ transporting, lysosomal 9kDa, V0 subunit e1	-0.56565	5385.43	3638.67
25946	ZNF385A	zinc finger protein 385A	-0.563866	1674.64	1132.87
38	ACAT1	acetyl-Coenzyme A acetyltransferase 1	-0.562854	2096.87	1419.5
10494	STK25	serine/threonine kinase 25 (STE20 homolog, yeast)	-0.562806	1505.56	1019.24
53940	FTHL17	ferritin, heavy polypeptide-like 17	-0.562593	29794.5	20173.4
7009	TMBIM6	transmembrane BAX inhibitor motif containing 6	-0.561634	38573.6	26134.9
51329	ARL6IP4	ADP-ribosylation-like factor 6 interacting protein 4	-0.561423	1046.49	709.136
9403	SEP15	15 kDa selenoprotein	-0.558269	14761.3	10024.7
648771	LOC648771	similar to 60S ribosomal protein L12	-0.557547	68748.9	46711.9
5445	PON2	paraoxonase 2	-0.557219	1828.42	1242.62
3151	HMGN2	high-mobility group nucleosomal binding domain 2	-0.557193	85194.4	57900.1
567	B2M	beta-2-microglobulin	-0.555782	18403.8	12519.9
7076	TIMP1	TIMP metallopeptidase inhibitor 1	-0.555628	1021.64	695.084
3106	HLA-B	major histocompatibility complex, class I, B	-0.554387	13863.4	9440.23
80012	PHC3	polyhomeotic homolog 3 (Drosophila)	-0.554103	2572.05	1751.78
9403	SEP15	15 kDa selenoprotein	-0.553864	3700.26	2520.59
9123	SLC16A3	solute carrier family 16, member 3 (monocarboxylic acid transporter 4)	-0.553647	29948.4	20403.7
22837	COBLL1	COBL-like 1	-0.553512	1569.41	1069.33
57402	S100A14	S100 calcium binding protein A14	-0.5526	11493.1	7835.91
26768	RNU105A	RNA, U105A small nucleolar	-0.552418	1374.83	937.462
8727	CTNNAL1	catenin (cadherin-associated protein), alpha-like 1	-0.552266	3892.43	2654.44
51652	VPS24	vacuolar protein sorting 24 homolog (S. cerevisiae)	-0.551673	1266.68	864.163
6611	SMS	spermine synthase	-0.550309	5620.82	3838.31
9933	KIAA0020	KIAA0020	-0.549625	2718.98	1857.6
5606	MAP2K3	mitogen-activated protein kinase kinase 3	-0.549089	8141.38	5564.24
8294	HIST1H4I	histone cluster 1, H4i	-0.548798	2384.19	1629.81
55573	CDV3	CDV3 homolog (mouse)	-0.547954	6263.5	4284.17
22862	FNDC3A	fibronectin type III domain containing 3A	-0.547279	1980.65	1355.38
7132	TNFRSF1A	tumor necrosis factor receptor superfamily, member 1A	-0.546961	1150.19	787.26
6455	SH3GL1	SH3-domain GRB2-like 1	-0.545126	2173.87	1489.82
9208	LRRFIP1	leucine rich repeat (in FLII) interacting protein 1	-0.543085	1314.42	902.09
8727	CTNNAL1	catenin (cadherin-associated protein), alpha-like 1	-0.542819	1565.4	1074.53
375791	C9orf169	chromosome 9 open reading frame 169	-0.542368	2395.54	1644.88
1974	EIF4A2	eukaryotic translation initiation factor 4A, isoform 2	-0.541392	7892.71	5423.14
9777	TM9SF4	transmembrane 9 superfamily protein member 4	-0.540696	2121.23	1458.22
5286	PIK3C2A	phosphoinositide-3-kinase, class 2, alpha polypeptide	-0.539332	1480.1	1018.44
34	ACADM	acyl-Coenzyme A dehydrogenase, C-4 to C-12 straight chain	-0.538724	1056.94	727.576
22868	FASTKD2	FAST kinase domains 2	-0.538542	1365.11	939.835
81858	SHARPIN	SHANK-associated RH domain interactor	-0.538529	2078.89	1431.26
51263	MRPL30	mitochondrial ribosomal protein L30	-0.537815	2993.31	2061.83
10016	PDCD6	programmed cell death 6	-0.537117	17215.6	11864.1
5768	QSOX1	quiescin Q6 sulfhydryl oxidase 1	-0.536984	3932.08	2710.03
2877	GPX2	glutathione peroxidase 2 (gastrointestinal)	-0.535753	2331.03	1607.94
374969	CCDC23	coiled-coil domain containing 23	-0.535232	1992.6	1374.99
1992	SERPINB1	serpin peptidase inhibitor, clade B (ovalbumin), member 1	-0.533972	4858.22	3355.33
22934	RPIA	ribose 5-phosphate isomerase A	-0.531656	2029.81	1404.14
4668	NAGA	N-acetylgalactosaminidase, alpha-	-0.53111	2126.9	1471.86
57222	ERGIC1	endoplasmic reticulum-golgi intermediate compartment (ERGIC) 1	-0.530266	5130.95	3552.81
8334	HIST1H2AC	histone cluster 1, H2ac	-0.529373	1939.62	1343.88
5899	RALB	v-ral simian leukemia viral oncogene homolog B (ras related; GTP binding protein)	-0.529341	2307.86	1599.05
831	CAST	calpastatin	-0.528761	1870.45	1296.51
5916	RARG	retinoic acid receptor, gamma	-0.528706	1432.87	993.234
2309	FOXO3	forkhead box O3	-0.528616	3168.03	2196.14
255738	PCSK9	proprotein convertase subtilisin/kexin type 9	-0.527981	1085.19	752.605
28960	DCPS	decapping enzyme, scavenger	-0.527732	1532.69	1063.14
51155	HN1	hematological and neurological expressed 1	-0.527193	60347.2	41875.1
112597	NCRNA00152	non-protein coding RNA 152	-0.52711	2152.49	1493.7
29937	NENF	neuron derived neurotrophic factor	-0.525818	5454.08	3788.22
54776	PPP1R12C	protein phosphatase 1, regulatory (inhibitor) subunit 12C	-0.525732	4612.05	3203.56
166	AES	amino-terminal enhancer of split	-0.524487	4227.26	2938.82
5501	PPP1CC	protein phosphatase 1, catalytic subunit, gamma isoform	-0.52309	2090.46	1454.71
1198	CLK3	CDC-like kinase 3	-0.522554	1497.77	1042.66
80324	PUS1	pseudouridylate synthase 1	-0.52199	1215.46	846.458
7259	TSPYL1	TSPY-like 1	-0.52147	2124.42	1480
10528	NOP56	NOP56 ribonucleoprotein homolog (yeast)	-0.521444	10898	7592.33
80019	UBTD1	ubiquitin domain containing 1	-0.520193	1379.81	962.112
84886	C1orf198	chromosome 1 open reading frame 198	-0.519861	2497.54	1741.89
28969	BZW2	basic leucine zipper and W2 domains 2	-0.519835	3118.71	2175.15
9518	GDF15	growth differentiation factor 15	-0.518384	11051.2	7715.43
10581	IFITM2	interferon induced transmembrane protein 2 (1-8D)	-0.517617	13620.1	9513.94
7170	TPM3	tropomyosin 3	-0.5175	1994.12	1393.06
30846	EHD2	EH-domain containing 2	-0.513722	1755.56	1229.62
340198	IFITM4P	interferon induced transmembrane protein 4 pseudogene	-0.513703	6662.35	4666.46
55556	ENOSF1	enolase superfamily member 1	-0.513413	2252.21	1577.81
677	ZFP36L1	zinc finger protein 36, C3H type-like 1	-0.513056	3631.49	2544.72
22943	DKK1	dickkopf homolog 1 (Xenopus laevis)	-0.512411	2370.47	1661.82
8519	IFITM1	interferon induced transmembrane protein 1 (9-27)	-0.511838	6165.05	4323.72
5256	PHKA2	phosphorylase kinase, alpha 2 (liver)	-0.51173	1181.94	828.991
135228	CD109	CD109 molecule	-0.510493	1003.16	704.201
4201	MEA1	male-enhanced antigen 1	-0.510193	5615.19	3942.58
29984	RHOD	ras homolog gene family, member D	-0.507427	1210.44	851.513
9950	GOLGA5	golgi autoantigen, golgin subfamily a, 5	-0.507128	1685.36	1185.86
63905	MANBAL	mannosidase, beta A, lysosomal-like	-0.506803	1355.54	954.004
50809	HP1BP3	heterochromatin protein 1, binding protein 3	-0.506526	4330.63	3048.4
79026	AHNAK	AHNAK nucleoprotein	-0.504938	11263.9	7937.56
63905	MANBAL	mannosidase, beta A, lysosomal-like	-0.504621	1190.41	839.057
37	ACADVL	acyl-Coenzyme A dehydrogenase, very long chain	-0.503955	8276.04	5836.02
53836	GPR87	G protein-coupled receptor 87	-0.503471	1126.82	794.866
57707	KIAA1609	KIAA1609	-0.503195	2494.02	1759.64
84650	EBPL	emopamil binding protein-like	-0.502744	4201.66	2965.38
51527	C14orf129	chromosome 14 open reading frame 129	-0.501249	3522.21	2488.42
63877	C10orf84	chromosome 10 open reading frame 84	-0.500416	1455.63	1028.99
5236	PGM1	phosphoglucomutase 1	-0.500074	4581.73	3239.6

## Sheet: SuppTable2
Genes downregulated by miR-218 in SAS
Entrez GeneID	Gene Symbol	Gene Name	Log2(Cy5/Cy3)	Cy3_RawData miR-control	Cy5_RawData miR-218
3397	ID1	inhibitor of DNA binding 1, dominant negative helix-loop-helix protein	-4.21912	23873.4	1281.84
51733	UPB1	ureidopropionase, beta	-3.93871	1394.5	90.939
6286	S100P	S100 calcium binding protein P	-3.529	5696.2	493.459
10186	LHFP	lipoma HMGIC fusion partner	-3.46138	2766.86	251.192
3486	IGFBP3	insulin-like growth factor binding protein 3	-3.39685	64445.1	6118.39
124045	C16orf55	chromosome 16 open reading frame 55	-3.28986	29294.4	2995.28
79901	CYBRD1	cytochrome b reductase 1	-3.27792	1102.76	113.692
1069	CETN2	centrin, EF-hand protein, 2	-3.16642	1690.06	188.241
10447	FAM3C	family with sequence similarity 3, member C	-2.70489	2310.79	354.41
1290	COL5A2	collagen, type V, alpha 2	-2.66222	3196.51	504.972
81542	TMX1	thioredoxin-related transmembrane protein 1	-2.66065	6163.89	974.808
6590	SLPI	secretory leukocyte peptidase inhibitor	-2.64398	3121.58	499.41
9867	PJA2	praja ring finger 2	-2.49303	1209.68	214.878
115207	KCTD12	potassium channel tetramerisation domain containing 12	-2.39211	1196.95	228.023
6446	SGK1	serum/glucocorticoid regulated kinase 1	-2.38682	14008.2	2678.41
81552	VOPP1	vesicular, overexpressed in cancer, prosurvival protein 1	-2.38443	2717.15	520.388
51752	ERAP1	endoplasmic reticulum aminopeptidase 1	-2.30569	1981.17	400.719
115207	KCTD12	potassium channel tetramerisation domain containing 12	-2.19219	2004.05	438.526
55332	DRAM1	DNA-damage regulated autophagy modulator 1	-2.17137	3214.17	713.548
7058	THBS2	thrombospondin 2	-2.16385	5462.59	1219.03
8239	USP9X	ubiquitin specific peptidase 9, X-linked	-2.14312	1393.72	315.526
51573	GDE1	glycerophosphodiester phosphodiesterase 1	-2.14235	2925.67	662.696
6197	RPS6KA3	ribosomal protein S6 kinase, 90kDa, polypeptide 3	-2.14088	1018.92	231.031
10957	PNRC1	proline-rich nuclear receptor coactivator 1	-2.10519	2602.81	604.945
23406	COTL1	coactosin-like 1 (Dictyostelium)	-2.08261	8087.88	1909.44
92745	SLC38A5	solute carrier family 38, member 5	-2.07528	1845.56	437.93
81618	ITM2C	integral membrane protein 2C	-2.03973	1598.93	388.877
5349	FXYD3	FXYD domain containing ion transport regulator 3	-2.02468	9526.83	2341.31
26994	RNF11	ring finger protein 11	-2.01192	4243.74	1052.2
8839	WISP2	WNT1 inducible signaling pathway protein 2	-2.00991	1734.36	430.622
960	CD44	CD44 molecule (Indian blood group)	-1.99585	11015.5	2761.8
57348	TTYH1	tweety homolog 1 (Drosophila)	-1.98704	1044.09	263.38
127700	OSCP1	organic solute carrier partner 1	-1.96549	1167.9	299.045
53373	TPCN1	two pore segment channel 1	-1.91545	3981.61	1055.49
6273	S100A2	S100 calcium binding protein A2	-1.90638	23073.3	6155.07
2790	GNG10	guanine nucleotide binding protein (G protein), gamma 10	-1.90112	9942.33	2661.92
4082	MARCKS	myristoylated alanine-rich protein kinase C substrate	-1.89363	23598.6	6351.08
9397	NMT2	N-myristoyltransferase 2	-1.86749	1341.2	367.555
4017	LOXL2	lysyl oxidase-like 2	-1.84077	15692.3	4380.86
3934	LCN2	lipocalin 2	-1.83528	7219.51	2023.18
8030	CCDC6	coiled-coil domain containing 6	-1.83115	7575.96	2129.15
8654	PDE5A	phosphodiesterase 5A, cGMP-specific	-1.83044	1933.69	543.713
104	ADARB1	adenosine deaminase, RNA-specific, B1 (RED1 homolog rat)	-1.81548	1262.74	358.759
647024	C6orf132	chromosome 6 open reading frame 132	-1.80139	4070.53	1167.83
9801	MRPL19	mitochondrial ribosomal protein L19	-1.77964	3799.89	1106.74
10397	NDRG1	N-myc downstream regulated 1	-1.7769	43291.2	12632.8
51029	PPPDE1	PPPDE peptidase domain containing 1	-1.76819	1142.57	335.433
4499	MT1M	metallothionein 1M	-1.76171	18054.2	5324.15
949	SCARB1	scavenger receptor class B, member 1	-1.74737	28300.4	8429.1
3399	ID3	inhibitor of DNA binding 3, dominant negative helix-loop-helix protein	-1.74187	1054.95	315.412
9518	GDF15	growth differentiation factor 15	-1.74034	5560.23	1664.17
858	CAV2	caveolin 2	-1.73296	3671.76	1104.59
4043	LRPAP1	low density lipoprotein receptor-related protein associated protein 1	-1.71567	1020.79	310.791
26287	ANKRD2	ankyrin repeat domain 2 (stretch responsive muscle)	-1.69525	1947.55	601.407
64840	PORCN	porcupine homolog (Drosophila)	-1.68474	1733.77	539.305
85437	ZCRB1	zinc finger CCHC-type and RNA binding motif 1	-1.68071	1227.82	382.993
3014	H2AFX	H2A histone family, member X	-1.67232	3710.24	1164.08
5500	PPP1CB	protein phosphatase 1, catalytic subunit, beta isoform	-1.65055	1591.95	507.066
6745	SSR1	signal sequence receptor, alpha	-1.63716	3813.29	1225.93
1650	DDOST	dolichyl-diphosphooligosaccharide-protein glycosyltransferase	-1.61821	5916.14	1927.11
151887	CCDC80	coiled-coil domain containing 80	-1.61114	2474.62	810.044
4501	MT1X	metallothionein 1X	-1.59777	8641.67	2855.1
8932	MBD2	methyl-CpG binding domain protein 2	-1.5927	6607.08	2190.58
3709	ITPR2	inositol 1,4,5-triphosphate receptor, type 2	-1.58662	2556.03	851.031
4700	NDUFA6	NADH dehydrogenase (ubiquinone) 1 alpha subcomplex, 6, 14kDa	-1.58536	4815.38	1604.69
10983	CCNI	cyclin I	-1.58064	20332.3	6797.77
1545	CYP1B1	cytochrome P450, family 1, subfamily B, polypeptide 1	-1.57786	3134.97	1050.15
27248	ERLEC1	endoplasmic reticulum lectin 1	-1.57674	3000.79	1005.98
80307	FER1L4	fer-1-like 4 (C. elegans)	-1.57287	5169.37	1737.63
51765	RP6-213H19.1	serine/threonine protein kinase MST4	-1.5581	2188.08	743.069
2280	FKBP1A	FK506 binding protein 1A, 12kDa	-1.55597	2385.54	811.32
332	BIRC5	baculoviral IAP repeat-containing 5	-1.55417	8927.46	3040.03
2171	FABP5	fatty acid binding protein 5 (psoriasis-associated)	-1.54011	2063.62	709.595
10493	VAT1	vesicle amine transport protein 1 homolog (T. californica)	-1.53532	5978.9	2062.74
25978	CHMP2B	chromatin modifying protein 2B	-1.53465	5514.79	1903.5
375295	LOC375295	hypothetical protein LOC375295	-1.53292	1660.55	573.846
1743	DLST	dihydrolipoamide S-succinyltransferase (E2 component of 2-oxo-glutarate complex)	-1.52987	3865.87	1338.78
8843	GPR109B	G protein-coupled receptor 109B	-1.52256	2553.19	888.684
9917	FAM20B	family with sequence similarity 20, member B	-1.50797	2714.7	954.505
23585	TMEM50A	transmembrane protein 50A	-1.50693	1022.41	359.743
5591	PRKDC	protein kinase, DNA-activated, catalytic polypeptide	-1.50632	1336.26	470.373
121506	ERP27	endoplasmic reticulum protein 27	-1.50503	1062.39	374.307
2771	GNAI2	guanine nucleotide binding protein (G protein), alpha inhibiting activity polypeptide 2	-1.50175	39483	13942.4
2171	FABP5	fatty acid binding protein 5 (psoriasis-associated)	-1.4974	2257.56	799.61
51129	ANGPTL4	angiopoietin-like 4	-1.49449	3389.16	1202.84
91683	SYT12	synaptotagmin XII	-1.49316	1094.31	388.736
29950	SERTAD1	SERTA domain containing 1	-1.49214	2878.7	1023.34
7905	REEP5	receptor accessory protein 5	-1.49174	5604.01	1992.69
1734	DIO2	deiodinase, iodothyronine, type II	-1.49164	14222.7	5057.7
56975	FAM20C	family with sequence similarity 20, member C	-1.48775	6937.26	2473.62
2280	FKBP1A	FK506 binding protein 1A, 12kDa	-1.48046	3496.35	1253
2171	FABP5	fatty acid binding protein 5 (psoriasis-associated)	-1.47557	4685.1	1684.72
9397	NMT2	N-myristoyltransferase 2	-1.47453	1316.99	473.92
11067	C10orf10	chromosome 10 open reading frame 10	-1.47254	2499.65	900.741
6648	SOD2	superoxide dismutase 2, mitochondrial	-1.46917	17266.4	6236.45
54928	IMPAD1	inositol monophosphatase domain containing 1	-1.46538	1478.83	535.542
7035	TFPI	tissue factor pathway inhibitor (lipoprotein-associated coagulation inhibitor)	-1.45161	1051.95	384.607
22998	LIMCH1	LIM and calponin homology domains 1	-1.4476	13480.7	4942.46
26160	IFT172	intraflagellar transport 172 homolog (Chlamydomonas)	-1.41914	1273.61	476.246
54951	COMMD8	COMM domain containing 8	-1.41385	1424.82	534.748
80325	ABTB1	ankyrin repeat and BTB (POZ) domain containing 1	-1.406	3151.19	1189.12
9249	DHRS3	dehydrogenase/reductase (SDR family) member 3	-1.40524	8325.79	3143.46
1523	CUX1	cut-like homeobox 1	-1.40521	1285.36	485.307
55323	LARP6	La ribonucleoprotein domain family, member 6	-1.40281	3073.19	1162.25
56951	C5orf15	chromosome 5 open reading frame 15	-1.40069	2872.71	1088.03
445	ASS1	argininosuccinate synthetase 1	-1.39365	1290.32	491.098
51585	PCF11	PCF11, cleavage and polyadenylation factor subunit, homolog (S. cerevisiae)	-1.39273	1015.3	386.671
27069	GHITM	growth hormone inducible transmembrane protein	-1.37924	8232.68	3164.81
389136	VGLL3	vestigial like 3 (Drosophila)	-1.37473	10418.4	4017.58
3489	IGFBP6	insulin-like growth factor binding protein 6	-1.37359	1376.05	531.06
55536	CDCA7L	cell division cycle associated 7-like	-1.37176	4522.82	1747.71
5792	PTPRF	protein tyrosine phosphatase, receptor type, F	-1.36453	29542.2	11473
128866	CHMP4B	chromatin modifying protein 4B	-1.36244	4003.25	1556.95
58485	TRAPPC1	trafficking protein particle complex 1	-1.35943	1480.99	577.197
9358	ITGBL1	integrin, beta-like 1 (with EGF-like repeat domains)	-1.35876	1042.45	406.467
445	ASS1	argininosuccinate synthetase 1	-1.34959	10892.2	4274.15
4154	MBNL1	muscleblind-like (Drosophila)	-1.3491	1886.44	740.495
114908	TMEM123	transmembrane protein 123	-1.34514	2996.5	1179.47
9903	KLHL21	kelch-like 21 (Drosophila)	-1.33902	1999.6	790.418
4771	NF2	neurofibromin 2 (merlin)	-1.33756	6020.41	2382.21
5532	PPP3CB	protein phosphatase 3 (formerly 2B), catalytic subunit, beta isoform	-1.33716	1175.81	465.384
10331	B3GNT3	UDP-GlcNAc:betaGal beta-1,3-N-acetylglucosaminyltransferase 3	-1.33545	3506.51	1389.52
4070	TACSTD2	tumor-associated calcium signal transducer 2	-1.33449	29971.2	11884.5
3927	LASP1	LIM and SH3 protein 1	-1.32815	2243.52	893.543
118432	RPL29P2	ribosomal protein L29 pseudogene 2	-1.32216	12450.8	4979.5
6159	RPL29	ribosomal protein L29	-1.32034	27271.1	10920.5
6159	RPL29	ribosomal protein L29	-1.31374	8123.82	3268.02
214	ALCAM	activated leukocyte cell adhesion molecule	-1.31355	2065.92	831.183
3024	HIST1H1A	histone cluster 1, H1a	-1.30443	3082.66	1248.11
4001	LMNB1	lamin B1	-1.29792	1060.24	431.21
250	ALPP	alkaline phosphatase, placental (Regan isozyme)	-1.2966	10961.8	4462.39
2790	GNG10	guanine nucleotide binding protein (G protein), gamma 10	-1.28451	1224.9	502.834
51247	PAIP2	poly(A) binding protein interacting protein 2	-1.27611	2441.52	1008.12
3556	IL1RAP	interleukin 1 receptor accessory protein	-1.27363	1060.82	438.776
87	ACTN1	actinin, alpha 1	-1.2734	5657.12	2340.26
1947	EFNB1	ephrin-B1	-1.27218	1511.12	625.653
10749	KIF1C	kinesin family member 1C	-1.27113	14937.3	6189.08
9590	AKAP12	A kinase (PRKA) anchor protein 12	-1.26777	1104.7	458.785
1604	CD55	CD55 molecule, decay accelerating factor for complement (Cromer blood group)	-1.26703	1174.92	488.197
65985	AACS	acetoacetyl-CoA synthetase	-1.26656	1181.9	491.254
9289	GPR56	G protein-coupled receptor 56	-1.26198	27660.4	11533.6
3866	KRT15	keratin 15	-1.26156	2954.05	1232.11
6856	SYPL1	synaptophysin-like 1	-1.25936	4816.49	2011.99
728449	LOC728449	hypothetical protein LOC728449	-1.25522	4909.33	2056.67
90231	KIAA2013	KIAA2013	-1.25367	2362.56	990.81
121355	GTSF1	gametocyte specific factor 1	-1.25107	1359.64	571.238
55252	ASXL2	additional sex combs like 2 (Drosophila)	-1.24741	1888.52	795.451
3340	NDST1	N-deacetylase/N-sulfotransferase (heparan glucosaminyl) 1	-1.24263	15150.7	6402.67
143384	C10orf46	chromosome 10 open reading frame 46	-1.23937	1595.34	675.721
83861	RSPH3	radial spoke 3 homolog (Chlamydomonas)	-1.23903	1057.79	448.143
1999	ELF3	E74-like factor 3 (ets domain transcription factor, epithelial-specific )	-1.23856	4904.05	2078.31
401152	C4orf3	chromosome 4 open reading frame 3	-1.22715	2489.05	1063.22
9943	OXSR1	oxidative-stress responsive 1	-1.2244	2180.5	933.199
6277	S100A6	S100 calcium binding protein A6	-1.22376	40840.3	17486.4
55667	DENND4C	DENN/MADD domain containing 4C	-1.22358	1151.63	493.148
79602	ADIPOR2	adiponectin receptor 2	-1.22038	2484.1	1066.1
54502	RBM47	RNA binding motif protein 47	-1.2197	1611.6	691.974
2673	GFPT1	glutamine-fructose-6-phosphate transaminase 1	-1.21232	1516.45	654.46
81539	SLC38A1	solute carrier family 38, member 1	-1.20801	5123.15	2217.63
9516	LITAF	lipopolysaccharide-induced TNF factor	-1.2043	1957.87	849.673
1475	CSTA	cystatin A (stefin A)	-1.19756	1014.18	442.194
113201	CASC4	cancer susceptibility candidate 4	-1.1967	1608.92	701.927
1956	EGFR	epidermal growth factor receptor (erythroblastic leukemia viral (v-erb-b) oncogene homolog, avian)	-1.18949	2463.68	1080.22
152006	RNF38	ring finger protein 38	-1.18561	1522.44	669.322
4973	OLR1	oxidized low density lipoprotein (lectin-like) receptor 1	-1.18284	1266.65	557.939
340719	NANOS1	nanos homolog 1 (Drosophila)	-1.18252	5782.04	2547.47
83637	ZMIZ2	zinc finger, MIZ-type containing 2	-1.18114	5282.83	2329.75
51312	SLC25A37	solute carrier family 25, member 37	-1.17895	4085.41	1804.42
3553	IL1B	interleukin 1, beta	-1.17178	8004.74	3553.08
374920	C19orf68	chromosome 19 open reading frame 68	-1.17108	1236.58	549.154
23433	RHOQ	ras homolog gene family, member Q	-1.16817	2036.76	906.327
23107	MRPS27	mitochondrial ribosomal protein S27	-1.16791	2156.58	959.82
4218	RAB8A	RAB8A, member RAS oncogene family	-1.16401	2031.16	906.45
81539	SLC38A1	solute carrier family 38, member 1	-1.16113	6768.94	3026.81
65996	MGC2752	hypothetical LOC65996	-1.15803	1250.2	560.247
22837	COBLL1	COBL-like 1	-1.1557	1708.35	766.791
125488	TTC39C	tetratricopeptide repeat domain 39C	-1.15496	1381.45	620.382
1312	COMT	catechol-O-methyltransferase	-1.15366	1122.94	504.742
7498	XDH	xanthine dehydrogenase	-1.15302	3685.79	1657.44
7424	VEGFC	vascular endothelial growth factor C	-1.1493	6839.73	3083.65
481	ATP1B1	ATPase, Na+/K+ transporting, beta 1 polypeptide	-1.14115	16831.5	7631.38
6159	RPL29	ribosomal protein L29	-1.13658	79340	36086.8
51	ACOX1	acyl-Coenzyme A oxidase 1, palmitoyl	-1.13604	1158.86	527.288
220213	OTUD1	OTU domain containing 1	-1.13557	1708.41	777.59
112939	NACC1	nucleus accumbens associated 1, BEN and BTB (POZ) domain containing	-1.13264	2132.64	972.653
645	BLVRB	biliverdin reductase B (flavin reductase (NADPH))	-1.12966	4902.43	2240.52
647979	LOC647979	hypothetical LOC647979	-1.12784	2146.39	982.188
574036	C1orf133	chromosome 1 open reading frame 133	-1.12747	2732.9	1250.9
6159	RPL29	ribosomal protein L29	-1.12715	63647.2	29138.9
1534	CYB561	cytochrome b-561	-1.12376	3088.53	1417.32
5352	PLOD2	procollagen-lysine, 2-oxoglutarate 5-dioxygenase 2	-1.12177	13044.4	5994.32
79026	AHNAK	AHNAK nucleoprotein	-1.12084	1046.68	481.291
84334	C14orf153	chromosome 14 open reading frame 153	-1.1189	1708.68	786.755
7114	TMSB4X	thymosin beta 4, X-linked	-1.11643	8239.77	3800.46
51088	KLHL5	kelch-like 5 (Drosophila)	-1.11586	1354.41	624.946
5286	PIK3C2A	phosphoinositide-3-kinase, class 2, alpha polypeptide	-1.11424	1593.26	735.984
9265	CYTH3	cytohesin 3	-1.11247	4391.99	2031.31
59277	NTN4	netrin 4	-1.10927	1796.98	832.949
166647	GPR125	G protein-coupled receptor 125	-1.10769	2140.65	993.341
283373	ANKRD52	ankyrin repeat domain 52	-1.10675	9300.58	4318.62
2192	FBLN1	fibulin 1	-1.10445	1651.24	767.954
6049	RNF6	ring finger protein (C3H2C3 type) 6	-1.10433	2204.21	1025.22
9969	MED13	mediator complex subunit 13	-1.10202	2931.76	1365.8
8323	FZD6	frizzled homolog 6 (Drosophila)	-1.10047	1632.02	761.116
729013	LOC729013	hypothetical protein LOC729013	-1.09823	1627.72	760.291
6278	S100A7	S100 calcium binding protein A7	-1.09133	1336.85	627.419
8575	PRKRA	protein kinase, interferon-inducible double stranded RNA dependent activator	-1.0901	1011	474.893
1734	DIO2	deiodinase, iodothyronine, type II	-1.0877	1250.84	588.534
2274	FHL2	four and a half LIM domains 2	-1.08736	1019.79	479.935
5324	PLAG1	pleiomorphic adenoma gene 1	-1.08344	1402.19	661.7
2782	GNB1	guanine nucleotide binding protein (G protein), beta polypeptide 1	-1.08194	2897.92	1368.96
24145	PANX1	pannexin 1	-1.07935	1284.38	607.822
5094	PCBP2	poly(rC) binding protein 2	-1.06776	1607.64	766.942
4582	MUC1	mucin 1, cell surface associated	-1.0669	1442.01	688.332
9590	AKAP12	A kinase (PRKA) anchor protein 12	-1.06499	1519.5	726.283
147179	WIPF2	WAS/WASL interacting protein family, member 2	-1.0642	1891.54	904.611
5190	PEX6	peroxisomal biogenesis factor 6	-1.06067	1365.98	654.864
7266	DNAJC7	DnaJ (Hsp40) homolog, subfamily C, member 7	-1.06039	2184.81	1047.62
57493	HEG1	HEG homolog 1 (zebrafish)	-1.05693	32428.4	15586.8
116843	C6orf192	chromosome 6 open reading frame 192	-1.05269	1254.5	604.754
266655	NCRNA00094	non-protein coding RNA 94	-1.04945	1766.58	853.526
26258	PLDN	pallidin homolog (mouse)	-1.04848	2072.99	1002.24
22998	LIMCH1	LIM and calponin homology domains 1	-1.04745	1856.68	898.302
9169	SFRS2IP	splicing factor, arginine/serine-rich 2, interacting protein	-1.03411	2140.39	1045.19
10974	C10orf116	chromosome 10 open reading frame 116	-1.03106	7722.44	3778.98
151188	ARL6IP6	ADP-ribosylation-like factor 6 interacting protein 6	-1.031	1338.73	655.137
64094	SMOC2	SPARC related modular calcium binding 2	-1.03073	1040.5	509.285
7117	TMSL3	thymosin-like 3	-1.03027	18705.1	9158.33
5514	PPP1R10	protein phosphatase 1, regulatory (inhibitor) subunit 10	-1.02992	1467.05	718.47
7328	UBE2H	ubiquitin-conjugating enzyme E2H (UBC8 homolog, yeast)	-1.02945	3535.83	1732.2
84925	DIRC2	disrupted in renal carcinoma 2	-1.02858	1690.5	828.67
2564	GABRE	gamma-aminobutyric acid (GABA) A receptor, epsilon	-1.02417	3965.73	1949.92
10848	PPP1R13L	protein phosphatase 1, regulatory (inhibitor) subunit 13 like	-1.01901	6804.96	3357.94
283131	NEAT1	nuclear paraspeckle assembly transcript 1 (non-protein coding)	-1.01157	6790.47	3368.12
10135	NAMPT	nicotinamide phosphoribosyltransferase	-1.01147	3854.95	1912.21
6235	RPS29	ribosomal protein S29	-1.01013	1711.28	849.654
80346	REEP4	receptor accessory protein 4	-1.00948	1833.83	910.907
23288	IQCE	IQ motif containing E	-1.00821	1742.19	866.15
58472	SQRDL	sulfide quinone reductase-like (yeast)	-1.0023	4181.72	2087.53
90226	UCN2	urocortin 2	-1.0018	2161.04	1079.17
56674	TMEM9B	TMEM9 domain family, member B	-1.0018	2747.02	1371.8
1474	CST6	cystatin E/M	-1.00136	38633	19298.3
402483	tcag7.907	hypothetical LOC402483	-1.00043	1432.19	715.878
284996	RNF149	ring finger protein 149	-0.995461	2965.25	1487.29
10095	ARPC1B	actin related protein 2/3 complex, subunit 1B, 41kDa	-0.994644	3711.96	1862.88
57599	WDR48	WD repeat domain 48	-0.99432	1513.92	759.946
100131482	LOC100131482	similar to hCG1643669	-0.984723	4685.2	2367.54
857	CAV1	caveolin 1, caveolae protein, 22kDa	-0.980147	21076.4	10684.2
30011	SH3KBP1	SH3-domain kinase binding protein 1	-0.977834	1013.33	514.508
10907	TXNL4A	thioredoxin-like 4A	-0.977589	9853.12	5003.69
5209	PFKFB3	6-phosphofructo-2-kinase/fructose-2,6-biphosphatase 3	-0.975172	1609.65	818.796
5501	PPP1CC	protein phosphatase 1, catalytic subunit, gamma isoform	-0.971275	2085.67	1063.8
56829	ZC3HAV1	zinc finger CCCH-type, antiviral 1	-0.969568	2376.55	1213.61
10767	HBS1L	HBS1-like (S. cerevisiae)	-0.96445	1086.84	556.978
8498	RANBP3	RAN binding protein 3	-0.963374	2493.48	1278.8
3918	LAMC2	laminin, gamma 2	-0.963247	16173.1	8295.19
619383	SCARNA9	small Cajal body-specific RNA 9	-0.958251	1381.26	710.906
5202	PFDN2	prefoldin subunit 2	-0.957462	6655.82	3427.49
23476	BRD4	bromodomain containing 4	-0.957377	1579.38	813.369
857	CAV1	caveolin 1, caveolae protein, 22kDa	-0.954881	21315.1	10996.1
10277	UBE4B	ubiquitination factor E4B (UFD2 homolog, yeast)	-0.95407	1047.78	540.836
55720	TSR1	TSR1, 20S rRNA accumulation, homolog (S. cerevisiae)	-0.952795	1303.37	673.363
79184	BRCC3	BRCA1/BRCA2-containing complex, subunit 3	-0.952735	2094.62	1082.19
8878	SQSTM1	sequestosome 1	-0.951818	9576.14	4950.68
7378	UPP1	uridine phosphorylase 1	-0.951759	2886.71	1492.43
3516	RBPJ	recombination signal binding protein for immunoglobulin kappa J region	-0.950569	4050.77	2095.98
2791	GNG11	guanine nucleotide binding protein (G protein), gamma 11	-0.9498	3714.1	1922.8
204	AK2	adenylate kinase 2	-0.949076	1410.52	730.6
57451	ODZ2	odz, odd Oz/ten-m homolog 2 (Drosophila)	-0.947422	20496.4	10628.6
100131187	TSTD1	thiosulfate sulfurtransferase (rhodanese)-like domain containing 1	-0.946467	4613.49	2393.95
10521	DDX17	DEAD (Asp-Glu-Ala-Asp) box polypeptide 17	-0.944809	1881.01	977.182
55182	RNF220	ring finger protein 220	-0.942674	5776.41	3005.28
4302	MLLT6	myeloid/lymphoid or mixed-lineage leukemia (trithorax homolog, Drosophila); translocated to, 6	-0.94124	1193.54	621.579
255758	TCTEX1D2	Tctex1 domain containing 2	-0.936106	2413.27	1261.28
283120	H19	H19, imprinted maternally expressed transcript (non-protein coding)	-0.935919	136783	71497.7
84878	ZBTB45	zinc finger and BTB domain containing 45	-0.933304	1651.91	865.036
55787	CXorf15	chromosome X open reading frame 15	-0.933028	1445.48	757.079
55667	DENND4C	DENN/MADD domain containing 4C	-0.932949	1082.99	567.257
113878	DTX2	deltex homolog 2 (Drosophila)	-0.932039	1151.74	603.646
7335	UBE2V1	ubiquitin-conjugating enzyme E2 variant 1	-0.932005	6408.27	3358.76
114785	MBD6	methyl-CpG binding domain protein 6	-0.930566	1204.49	631.94
3837	KPNB1	karyopherin (importin) beta 1	-0.929347	18195.5	9554.4
168455	FLJ36031	hypothetical protein FLJ36031	-0.929323	14309.2	7513.81
9777	TM9SF4	transmembrane 9 superfamily protein member 4	-0.929298	1673.56	878.808
7136	TNNI2	troponin I type 2 (skeletal, fast)	-0.928837	1773.6	931.637
9746	CLSTN3	calsyntenin 3	-0.928319	1970.3	1035.33
23512	SUZ12	suppressor of zeste 12 homolog (Drosophila)	-0.926928	3742.55	1968.49
7045	TGFBI	transforming growth factor, beta-induced, 68kDa	-0.9267	175984	92578.3
8667	EIF3H	eukaryotic translation initiation factor 3, subunit H	-0.926633	78916.3	41516.7
4054	LTBP3	latent transforming growth factor beta binding protein 3	-0.926565	1378.11	725.036
63905	MANBAL	mannosidase, beta A, lysosomal-like	-0.926378	1425.64	750.138
25941	C18orf10	chromosome 18 open reading frame 10	-0.925589	3398.7	1789.3
60681	FKBP10	FK506 binding protein 10, 65 kDa	-0.925467	2662.48	1401.82
22834	ZNF652	zinc finger protein 652	-0.92473	1131.43	596.013
6455	SH3GL1	SH3-domain GRB2-like 1	-0.924186	5891.39	3104.63
667	DST	dystonin	-0.919558	1742.66	921.292
3423	IDS	iduronate 2-sulfatase	-0.919205	1425.97	754.056
961	CD47	CD47 molecule	-0.917899	6368.21	3370.56
8089	YEATS4	YEATS domain containing 4	-0.917786	1179.73	624.457
114569	MAL2	mal, T-cell differentiation protein 2	-0.911935	5361.61	2849.54
645460	FLJ44342	hypothetical LOC645460	-0.910781	1745.09	928.21
26005	C2CD3	C2 calcium-dependent domain containing 3	-0.90779	1563.8	833.505
8776	MTMR1	myotubularin related protein 1	-0.905976	1826.58	974.793
244	ANXA8L2	annexin A8-like 2	-0.905931	85130	45432.9
55082	ARGLU1	arginine and glutamate rich 1	-0.905628	2014.44	1075.31
6653	SORL1	sortilin-related receptor, L(DLR class) A repeats-containing	-0.904548	7215.57	3854.56
55624	POMGNT1	protein O-linked mannose beta1,2-N-acetylglucosaminyltransferase	-0.904006	7156.81	3824.6
203547	VMA21	VMA21 vacuolar H+-ATPase homolog (S. cerevisiae)	-0.901978	4982.44	2666.36
3914	LAMB3	laminin, beta 3	-0.90179	35337.9	18913.6
9665	KIAA0430	KIAA0430	-0.900272	1103.03	590.985
220	ALDH1A3	aldehyde dehydrogenase 1 family, member A3	-0.898992	4723.91	2533.25
253260	RICTOR	RPTOR independent companion of MTOR, complex 2	-0.898465	1597.14	856.795
79143	MBOAT7	membrane bound O-acyltransferase domain containing 7	-0.898377	3732.02	2002.19
153572	IRX2	iroquois homeobox 2	-0.897572	17180.6	9222.35
29934	SNX12	sorting nexin 12	-0.896393	4583.07	2462.16
5796	PTPRK	protein tyrosine phosphatase, receptor type, K	-0.895029	12543.2	6744.94
54453	RIN2	Ras and Rab interactor 2	-0.894678	1405.87	756.169
122786	FRMD6	FERM domain containing 6	-0.894255	1871.14	1006.72
3236	HOXD10	homeobox D10	-0.893546	1617.79	870.841
1832	DSP	desmoplakin	-0.889974	1588.59	857.241
79600	TCTN1	tectonic family member 1	-0.887903	2174.85	1175.28
22934	RPIA	ribose 5-phosphate isomerase A	-0.887701	2744.49	1483.33
10724	MGEA5	meningioma expressed antigen 5 (hyaluronidase)	-0.884077	7364.98	3990.6
7503	XIST	X (inactive)-specific transcript (non-protein coding)	-0.883967	9171.08	4969.58
55666	NPLOC4	nuclear protein localization 4 homolog (S. cerevisiae)	-0.883582	6592.41	3573.22
80012	PHC3	polyhomeotic homolog 3 (Drosophila)	-0.88175	2243.05	1217.32
50486	G0S2	G0/G1switch 2	-0.880623	3243.26	1761.52
54606	DDX56	DEAD (Asp-Glu-Ala-Asp) box polypeptide 56	-0.880623	11711.9	6361.1
55593	OTUD5	OTU domain containing 5	-0.880143	1983.96	1077.91
6280	S100A9	S100 calcium binding protein A9	-0.878911	10594.7	5761.14
23161	SNX13	sorting nexin 13	-0.878184	1226.25	667.144
6256	RXRA	retinoid X receptor, alpha	-0.87786	5141.65	2797.95
493812	HCG11	HLA complex group 11	-0.877227	2901.07	1579.38
7126	TNFAIP1	tumor necrosis factor, alpha-induced protein 1 (endothelial)	-0.875185	4478.48	2441.59
1466	CSRP2	cysteine and glycine-rich protein 2	-0.874573	1567.29	854.822
10444	ZER1	zer-1 homolog (C. elegans)	-0.87268	4054.88	2214.5
51063	CALHM2	calcium homeostasis modulator 2	-0.871616	1118.66	611.388
3099	HK2	hexokinase 2	-0.871252	3848.89	2104.08
54206	ERRFI1	ERBB receptor feedback inhibitor 1	-0.869791	7662.81	4193.29
53615	MBD3	methyl-CpG binding domain protein 3	-0.869154	1225.66	671.012
51138	COPS4	COP9 constitutive photomorphogenic homolog subunit 4 (Arabidopsis)	-0.867705	1568.6	859.618
338699	ANKRD42	ankyrin repeat domain 42	-0.864886	40388.4	22176.9
79685	SAP30L	SAP30-like	-0.864686	1816.21	997.402
283788	LOC283788	FSHD region gene 1 pseudogene	-0.864416	1705.73	936.902
2152	F3	coagulation factor III (thromboplastin, tissue factor)	-0.862363	34335.5	18886.3
7057	THBS1	thrombospondin 1	-0.861755	12388.4	6817.11
5606	MAP2K3	mitogen-activated protein kinase kinase 3	-0.861242	4796.58	2640.41
404636	FAM45A	family with sequence similarity 45, member A	-0.855913	1531.61	846.238
8650	NUMB	numb homolog (Drosophila)	-0.855307	1255.26	693.844
5074	PAWR	PRKC, apoptosis, WT1, regulator	-0.854361	5725.97	3167.09
4790	NFKB1	nuclear factor of kappa light polypeptide gene enhancer in B-cells 1	-0.854328	1535.95	849.569
5066	PAM	peptidylglycine alpha-amidating monooxygenase	-0.852962	5656.48	3131.69
26768	RNU105A	RNA, U105A small nucleolar	-0.852603	1094.62	606.184
9784	SNX17	sorting nexin 17	-0.852333	5059.23	2802.25
3339	HSPG2	heparan sulfate proteoglycan 2	-0.849708	2919.68	1620.12
7593	MZF1	myeloid zinc finger 1	-0.848166	1356.27	753.393
2013	EMP2	epithelial membrane protein 2	-0.846767	1257.39	699.147
716	C1S	complement component 1, s subcomponent	-0.845887	1879.45	1045.67
10099	TSPAN3	tetraspanin 3	-0.845547	6090.96	3389.62
1198	CLK3	CDC-like kinase 3	-0.840494	2237.6	1249.59
51523	CXXC5	CXXC finger 5	-0.839923	3906.35	2182.37
528	ATP6V1C1	ATPase, H+ transporting, lysosomal 42kDa, V1 subunit C1	-0.839045	7293.75	4077.3
81831	NETO2	neuropilin (NRP) and tolloid (TLL)-like 2	-0.838949	2242.43	1253.63
6284	S100A13	S100 calcium binding protein A13	-0.837298	18753.5	10496.2
50640	PNPLA8	patatin-like phospholipase domain containing 8	-0.836118	1141.99	639.687
153572	IRX2	iroquois homeobox 2	-0.835661	9156.16	5130.43
100130009	LOC100130009	hypothetical LOC100130009	-0.835339	1978.16	1108.66
51538	ZCCHC17	zinc finger, CCHC domain containing 17	-0.834826	1169.98	655.95
11224	RPL35	ribosomal protein L35	-0.833551	38662.6	21695.3
51776	ZAK	sterile alpha motif and leucine zipper containing kinase AZK	-0.829958	1978.9	1113.22
8793	TNFRSF10D	tumor necrosis factor receptor superfamily, member 10d, decoy with truncated death domain	-0.829277	1339.34	753.796
23196	FAM120A	family with sequence similarity 120A	-0.829031	1173.56	660.608
84418	C5orf32	chromosome 5 open reading frame 32	-0.828388	1729.58	974.025
84958	SYTL1	synaptotagmin-like 1	-0.82832	3100.4	1746.1
11333	PDAP1	PDGFA associated protein 1	-0.827561	3355.95	1891.01
3615	IMPDH2	IMP (inosine monophosphate) dehydrogenase 2	-0.827277	6385.87	3599.02
54543	TOMM7	translocase of outer mitochondrial membrane 7 homolog (yeast)	-0.82469	30411.1	17170.2
64129	TINAGL1	tubulointerstitial nephritis antigen-like 1	-0.824621	4486.51	2533.22
7026	NR2F2	nuclear receptor subfamily 2, group F, member 2	-0.81843	5277.81	2992.83
1029	CDKN2A	cyclin-dependent kinase inhibitor 2A (melanoma, p16, inhibits CDK4)	-0.818071	2762.94	1567.14
3482	IGF2R	insulin-like growth factor 2 receptor	-0.816503	1516.71	861.213
116151	C20orf108	chromosome 20 open reading frame 108	-0.815338	4094.42	2326.76
7076	TIMP1	TIMP metallopeptidase inhibitor 1	-0.815072	1256.67	714.267
8085	MLL2	myeloid/lymphoid or mixed-lineage leukemia 2	-0.815036	1214.4	690.26
2013	EMP2	epithelial membrane protein 2	-0.814664	3302.44	1877.57
10951	CBX1	chromobox homolog 1 (HP1 beta homolog Drosophila )	-0.814418	1714.41	974.88
140876	FAM65C	family with sequence similarity 65, member C	-0.813222	3225.53	1835.68
30846	EHD2	EH-domain containing 2	-0.812894	2152.27	1225.16
10544	PROCR	protein C receptor, endothelial (EPCR)	-0.810485	2977.33	1697.64
56288	PARD3	par-3 partitioning defective 3 homolog (C. elegans)	-0.810333	3321.93	1894.33
10270	AKAP8	A kinase (PRKA) anchor protein 8	-0.805886	1241.33	710.052
56894	AGPAT3	1-acylglycerol-3-phosphate O-acyltransferase 3	-0.805703	1545.76	884.303
2014	EMP3	epithelial membrane protein 3	-0.805508	1340.89	767.202
22864	R3HDM2	R3H domain containing 2	-0.805055	1413	808.718
10928	RALBP1	ralA binding protein 1	-0.805002	3765.99	2155.51
224	ALDH3A2	aldehyde dehydrogenase 3 family, member A2	-0.803375	1942.93	1113.31
11342	RNF13	ring finger protein 13	-0.802552	2966.94	1701.05
8473	OGT	O-linked N-acetylglucosamine (GlcNAc) transferase (UDP-N-acetylglucosamine:polypeptide-N-acetylglucosaminyl transferase)	-0.801274	2243.99	1287.69
10135	NAMPT	nicotinamide phosphoribosyltransferase	-0.800279	1510.07	867.14
100008587	LOC100008587	5.8S ribosomal RNA	-0.80023	13074.3	7508.01
27230	SERP1	stress-associated endoplasmic reticulum protein 1	-0.798341	1563.16	898.833
56990	CDC42SE2	CDC42 small effector 2	-0.797646	1675.5	963.894
285362	SUMF1	sulfatase modifying factor 1	-0.796987	4413.02	2539.91
147040	KCTD11	potassium channel tetramerisation domain containing 11	-0.795359	4625.35	2665.12
222166	C7orf41	chromosome 7 open reading frame 41	-0.794598	1288.1	742.597
715	C1R	complement component 1, r subcomponent	-0.793854	3224.2	1859.72
121512	FGD4	FYVE, RhoGEF and PH domain containing 4	-0.792643	1294.5	747.299
729645	LOC729645	similar to C-type lectin domain family 4, member g	-0.791222	1722.58	995.403
79095	C9orf16	chromosome 9 open reading frame 16	-0.789913	1268.16	733.477
574042	SNORA10	small nucleolar RNA, H/ACA box 10	-0.788573	1954.51	1131.5
25845	LOC25845	hypothetical LOC25845	-0.78699	3485.53	2020.05
57648	KIAA1522	KIAA1522	-0.785685	6062	3516.43
404550	C16orf74	chromosome 16 open reading frame 74	-0.785672	1278.3	741.52
9933	KIAA0020	KIAA0020	-0.78549	1883.38	1092.65
4814	NINJ1	ninjurin 1	-0.783189	13458.6	7820.55
2495	FTH1	ferritin, heavy polypeptide 1	-0.78314	113898	66186
28514	DLL1	delta-like 1 (Drosophila)	-0.780517	1171.92	682.241
26863	RNU1-5	RNA, U1 small nuclear 5	-0.778369	15826.3	9227.12
54976	C20orf27	chromosome 20 open reading frame 27	-0.776613	9279.12	5416.55
1982	EIF4G2	eukaryotic translation initiation factor 4 gamma, 2	-0.774373	9640.85	5636.45
5935	RBM3	RNA binding motif (RNP1, RRM) protein 3	-0.774229	2355.02	1376.99
79027	ZNF655	zinc finger protein 655	-0.773073	2351.05	1375.76
8751	ADAM15	ADAM metallopeptidase domain 15	-0.773001	34769	20346.8
3837	KPNB1	karyopherin (importin) beta 1	-0.77117	13965.8	8183.13
55624	POMGNT1	protein O-linked mannose beta1,2-N-acetylglucosaminyltransferase	-0.770107	5036.33	2953.17
55856	ACOT13	acyl-CoA thioesterase 13	-0.769705	1246.42	731.073
9403	SEP15	15 kDa selenoprotein	-0.769418	3375.33	1980.15
57451	ODZ2	odz, odd Oz/ten-m homolog 2 (Drosophila)	-0.768195	6349.12	3727.9
4258	MGST2	microsomal glutathione S-transferase 2	-0.767022	2059.9	1210.46
5805	PTS	6-pyruvoyltetrahydropterin synthase	-0.764936	1778.23	1046.45
8000	PSCA	prostate stem cell antigen	-0.763612	5251.14	3093.03
53838	C11orf24	chromosome 11 open reading frame 24	-0.762412	1176.46	693.535
1051	CEBPB	CCAAT/enhancer binding protein (C/EBP), beta	-0.761303	7494.33	4421.38
1832	DSP	desmoplakin	-0.760601	4585.47	2706.58
1954	MEGF8	multiple EGF-like-domains 8	-0.758532	1441.64	852.153
84282	RNF135	ring finger protein 135	-0.755768	1102.12	652.707
5451	POU2F1	POU class 2 homeobox 1	-0.755037	1222.43	724.328
22879	MON1B	MON1 homolog B (yeast)	-0.753353	1565.63	928.769
125144	NCRNA00188	non-protein coding RNA 188	-0.753009	49518.1	29382.3
7352	UCP3	uncoupling protein 3 (mitochondrial, proton carrier)	-0.752529	1667.57	989.807
57140	RNPEPL1	arginyl aminopeptidase (aminopeptidase B)-like 1	-0.752282	8186.08	4859.78
730256	LOC730256	hypothetical LOC730256	-0.751675	1601.21	950.98
1471	CST3	cystatin C	-0.751432	3709.29	2203.37
10552	ARPC1A	actin related protein 2/3 complex, subunit 1A, 41kDa	-0.750451	12247.4	7280.04
4201	MEA1	male-enhanced antigen 1	-0.749006	4394.72	2614.92
352954	GATS	GATS, stromal antigen 3 opposite strand	-0.748326	1035.51	616.433
6397	SEC14L1	SEC14-like 1 (S. cerevisiae)	-0.747916	3298.84	1964.34
55744	C7orf44	chromosome 7 open reading frame 44	-0.747168	2417.27	1440.14
5781	PTPN11	protein tyrosine phosphatase, non-receptor type 11	-0.746735	1527.65	910.402
3007	HIST1H1D	histone cluster 1, H1d	-0.745693	2966.97	1769.45
4247	MGAT2	mannosyl (alpha-1,6-)-glycoprotein beta-1,2-N-acetylglucosaminyltransferase	-0.745304	1040.17	620.504
79651	RHBDF2	rhomboid 5 homolog 2 (Drosophila)	-0.742827	3502.02	2092.69
1982	EIF4G2	eukaryotic translation initiation factor 4 gamma, 2	-0.741973	1547.91	925.529
581	BAX	BCL2-associated X protein	-0.741535	3156.28	1887.78
2131	EXT1	exostoses (multiple) 1	-0.741025	1983.88	1186.98
114907	FBXO32	F-box protein 32	-0.739945	14227.8	8519.05
10714	POLD3	polymerase (DNA-directed), delta 3, accessory subunit	-0.739697	1650.46	988.403
51094	ADIPOR1	adiponectin receptor 1	-0.739024	2116.56	1268.12
2760	GM2A	GM2 ganglioside activator	-0.738268	2439.67	1462.48
29927	SEC61A1	Sec61 alpha 1 subunit (S. cerevisiae)	-0.737329	1017.39	610.278
51652	VPS24	vacuolar protein sorting 24 homolog (S. cerevisiae)	-0.736747	1689.85	1014.07
11112	HIBADH	3-hydroxyisobutyrate dehydrogenase	-0.736279	1200.86	720.861
53940	FTHL17	ferritin, heavy polypeptide-like 17	-0.734919	22513.4	13527.2
134218	DNAJC21	DnaJ (Hsp40) homolog, subfamily C, member 21	-0.734143	1937.08	1164.52
284252	KCTD1	potassium channel tetramerisation domain containing 1	-0.733945	2252.02	1354.04
55734	ZFP64	zinc finger protein 64 homolog (mouse)	-0.733373	1862.45	1120.26
132241	RPL32P3	ribosomal protein L32 pseudogene 3	-0.73299	49972.4	30066.2
55959	SULF2	sulfatase 2	-0.732937	3180.2	1913.46
3300	DNAJB2	DnaJ (Hsp40) homolog, subfamily B, member 2	-0.732109	7996.93	4814.34
84988	PPP1R16A	protein phosphatase 1, regulatory (inhibitor) subunit 16A	-0.732062	10741	6466.54
3428	IFI16	interferon, gamma-inducible protein 16	-0.730553	1287.04	775.667
2029	ENSA	endosulfine alpha	-0.729855	1634.42	985.5
9031	BAZ1B	bromodomain adjacent to zinc finger domain, 1B	-0.729171	1862.92	1123.81
4430	MYO1B	myosin IB	-0.729002	4702.71	2837.24
54918	CMTM6	CKLF-like MARVEL transmembrane domain containing 6	-0.726765	2574.17	1555.46
8623	ASMTL	acetylserotonin O-methyltransferase-like	-0.724774	2496.9	1510.85
84674	CARD6	caspase recruitment domain family, member 6	-0.723762	1939.56	1174.43
5660	PSAP	prosaposin	-0.723645	2313.28	1400.84
8992	ATP6V0E1	ATPase, H+ transporting, lysosomal 9kDa, V0 subunit e1	-0.722222	6472.21	3923.22
100133994	LOC100133994	similar to hCG2040250	-0.721336	6586.48	3994.93
30011	SH3KBP1	SH3-domain kinase binding protein 1	-0.720893	2506.78	1520.92
3783	KCNN4	potassium intermediate/small conductance calcium-activated channel, subfamily N, member 4	-0.720775	3933.85	2386.95
602	BCL3	B-cell CLL/lymphoma 3	-0.718718	8547.42	5193.73
2309	FOXO3	forkhead box O3	-0.717322	4260.46	2591.32
728294	D2HGDH	D-2-hydroxyglutarate dehydrogenase	-0.717274	2048.1	1245.75
26472	PPP1R14B	protein phosphatase 1, regulatory (inhibitor) subunit 14B	-0.71661	23351.1	14209.8
29801	ZDHHC8	zinc finger, DHHC-type containing 8	-0.716004	4499.08	2738.96
6929	TCF3	transcription factor 3 (E2A immunoglobulin enhancer binding factors E12/E47)	-0.71559	2317.52	1411.27
29883	CNOT7	CCR4-NOT transcription complex, subunit 7	-0.715131	1237.6	753.886
8140	SLC7A5	solute carrier family 7 (cationic amino acid transporter, y+ system), member 5	-0.715031	12979.1	7906.78
80758	PRR7	proline rich 7 (synaptic)	-0.713565	1703.28	1038.68
1029	CDKN2A	cyclin-dependent kinase inhibitor 2A (melanoma, p16, inhibits CDK4)	-0.713469	14259.7	8696.29
728875	LOC728875	hypothetical LOC728875	-0.712382	5362.25	3272.64
135228	CD109	CD109 molecule	-0.711799	1038.89	634.304
5586	PKN2	protein kinase N2	-0.711701	1139.77	695.945
100169951	SNAR-A3	small ILF3/NF90-associated RNA A3	-0.711447	159697	97528
8420	SNHG3	small nucleolar RNA host gene 3 (non-protein coding)	-0.711113	8455.65	5165.12
64115	C10orf54	chromosome 10 open reading frame 54	-0.709296	2779.6	1700.06
9208	LRRFIP1	leucine rich repeat (in FLII) interacting protein 1	-0.708324	1315.19	804.938
1967	EIF2B1	eukaryotic translation initiation factor 2B, subunit 1 alpha, 26kDa	-0.70723	1885.92	1155.12
100129702	LOC100129702	similar to RAB40A, member RAS oncogene family	-0.706583	5511.97	3377.57
2040	STOM	stomatin	-0.705412	2288.34	1403.36
10362	HMG20B	high-mobility group 20B	-0.705374	7007.42	4297.54
64319	FBRS	fibrosin	-0.704701	11817.1	7250.61
728875	LOC728875	hypothetical LOC728875	-0.704403	2851.37	1749.88
11257	TP53TG1	TP53 target 1 (non-protein coding)	-0.704041	1312.37	805.602
81603	TRIM8	tripartite motif-containing 8	-0.70164	2674.89	1644.72
219902	TMEM136	transmembrane protein 136	-0.701515	1153.55	709.347
84287	ZDHHC16	zinc finger, DHHC-type containing 16	-0.699016	1304.55	803.591
3918	LAMC2	laminin, gamma 2	-0.697491	1228.01	757.247
391359	LOC391359	similar to hCG1784039	-0.697293	1861.83	1148.24
9652	TTC37	tetratricopeptide repeat domain 37	-0.696586	1952.28	1204.61
2199	FBLN2	fibulin 2	-0.695274	1007.37	622.141
23433	RHOQ	ras homolog gene family, member Q	-0.695121	1110.53	685.924
2261	FGFR3	fibroblast growth factor receptor 3	-0.695084	1987.14	1227.4
729009	LOC729009	similar to ferritin, heavy polypeptide 1	-0.694086	127143	78587.3
147727	LOC147727	hypothetical LOC147727	-0.693975	1419.39	877.393
4048	LTA4H	leukotriene A4 hydrolase	-0.692602	11950	7393.89
11164	NUDT5	nudix (nucleoside diphosphate linked moiety X)-type motif 5	-0.691902	2729.94	1689.93
9738	CP110	CP110 protein	-0.691538	1278.21	791.462
9948	WDR1	WD repeat domain 1	-0.690481	1470.16	910.978
567	B2M	beta-2-microglobulin	-0.690426	18314.8	11349.1
348938	NIPAL4	NIPA-like domain containing 4	-0.68995	1693.23	1049.59
7913	DEK	DEK oncogene	-0.68914	3664.4	2272.74
128989	C22orf25	chromosome 22 open reading frame 25	-0.688832	1744.7	1082.33
53836	GPR87	G protein-coupled receptor 87	-0.686625	1043.43	648.292
677	ZFP36L1	zinc finger protein 36, C3H type-like 1	-0.685572	10171.3	6324.13
25796	PGLS	6-phosphogluconolactonase	-0.684862	6200.83	3857.32
8621	CDC2L5	cell division cycle 2-like 5 (cholinesterase-related cell division controller)	-0.684845	1288.5	801.541
64841	GNPNAT1	glucosamine-phosphate N-acetyltransferase 1	-0.683372	1595.57	993.572
23196	FAM120A	family with sequence similarity 120A	-0.682633	2893.17	1802.53
286077	FAM83H	family with sequence similarity 83, member H	-0.682629	2035.78	1268.35
9993	DGCR2	DiGeorge syndrome critical region gene 2	-0.679762	2385.09	1488.94
83543	AIF1L	allograft inflammatory factor 1-like	-0.679357	1066.64	666.056
647086	LOC647086	hypothetical LOC647086	-0.679171	1270.58	793.508
55361	PI4K2A	phosphatidylinositol 4-kinase type 2 alpha	-0.678737	1111.17	694.161
10907	TXNL4A	thioredoxin-like 4A	-0.678177	1717.52	1073.37
55501	CHST12	carbohydrate (chondroitin 4) sulfotransferase 12	-0.676307	1141.01	714.002
23380	SRGAP2	SLIT-ROBO Rho GTPase activating protein 2	-0.675978	1992.18	1246.92
386757	SLC6A10P	solute carrier family 6 (neurotransmitter transporter, creatine), member 10 (pseudogene)	-0.675755	1516.29	949.205
311	ANXA11	annexin A11	-0.673817	4757.75	2982.38
59342	SCPEP1	serine carboxypeptidase 1	-0.673658	1692.17	1060.85
63905	MANBAL	mannosidase, beta A, lysosomal-like	-0.671789	1431.25	898.438
55901	THSD1	thrombospondin, type I, domain containing 1	-0.671468	2963.35	1860.59
54890	ALKBH5	alkB, alkylation repair homolog 5 (E. coli)	-0.671372	1089.24	683.944
10494	STK25	serine/threonine kinase 25 (STE20 homolog, yeast)	-0.670065	2318.07	1456.86
144983	HNRNPA1L2	heterogeneous nuclear ribonucleoprotein A1-like 2	-0.669969	2015.4	1266.72
81688	C6orf62	chromosome 6 open reading frame 62	-0.669381	4680.02	2942.69
54902	TTC19	tetratricopeptide repeat domain 19	-0.668747	1917.18	1206.01
25946	ZNF385A	zinc finger protein 385A	-0.666089	1422.72	896.618
51125	GOLGA7	golgi autoantigen, golgin subfamily a, 7	-0.664222	2485.27	1568.28
166968	MIER3	mesoderm induction early response 1, family member 3	-0.664163	1249.12	788.262
85293	KRTAP3-3	keratin associated protein 3-3	-0.663258	2205.97	1392.96
5660	PSAP	prosaposin	-0.662628	8484.81	5360.08
9403	SEP15	15 kDa selenoprotein	-0.661774	13469	8513.78
10944	C11orf58	chromosome 11 open reading frame 58	-0.661269	2779.86	1757.77
30001	ERO1L	ERO1-like (S. cerevisiae)	-0.660962	4228.66	2674.44
5501	PPP1CC	protein phosphatase 1, catalytic subunit, gamma isoform	-0.658739	2537.73	1607.48
157680	VPS13B	vacuolar protein sorting 13 homolog B (yeast)	-0.657617	1248.72	791.595
694	BTG1	B-cell translocation gene 1, anti-proliferative	-0.65727	1191.42	755.453
3895	KTN1	kinectin 1 (kinesin receptor)	-0.657073	8236.73	5223.44
50809	HP1BP3	heterochromatin protein 1, binding protein 3	-0.656308	4685.18	2972.74
645884	RPS7P5	ribosomal protein S7 pseudogene 5	-0.654097	43705.3	27773.6
63905	MANBAL	mannosidase, beta A, lysosomal-like	-0.653623	1301.55	827.374
166	AES	amino-terminal enhancer of split	-0.65348	5671.56	3605.67
57728	WDR19	WD repeat domain 19	-0.653325	1275.86	811.206
55904	MLL5	myeloid/lymphoid or mixed-lineage leukemia 5 (trithorax homolog, Drosophila)	-0.652988	1931.39	1228.29
123720	WHAMM	WAS protein homolog associated with actin, golgi membranes and microtubules	-0.652809	1416.8	901.142
51474	LIMA1	LIM domain and actin binding 1	-0.651914	6502.58	4138.47
401505	TOMM5	translocase of outer mitochondrial membrane 5 homolog (yeast)	-0.650495	11631.4	7409.95
6388	SDF2	stromal cell-derived factor 2	-0.650361	1088.63	693.587
7922	SLC39A7	solute carrier family 39 (zinc transporter), member 7	-0.650124	2165.98	1380.22
79073	TMEM109	transmembrane protein 109	-0.648843	1514.63	966.016
84270	C9orf89	chromosome 9 open reading frame 89	-0.648339	4256.25	2715.55
4522	MTHFD1	methylenetetrahydrofolate dehydrogenase (NADP+ dependent) 1, methenyltetrahydrofolate cyclohydrolase, formyltetrahydrofolate synthetase	-0.64737	2606.74	1664.25
23295	MGRN1	mahogunin, ring finger 1	-0.646273	3719.37	2376.41
80830	APOL6	apolipoprotein L, 6	-0.645487	1848.15	1181.48
3958	LGALS3	lectin, galactoside-binding, soluble, 3	-0.645158	7535.43	4818.32
80829	ZFP91	zinc finger protein 91 homolog (mouse)	-0.644669	1000.27	639.813
929	CD14	CD14 molecule	-0.644431	1095.19	700.643
1915	EEF1A1	eukaryotic translation elongation factor 1 alpha 1	-0.644336	16187	10356.3
4928	NUP98	nucleoporin 98kDa	-0.64348	1002.64	641.856
388152	LOC388152	hypothetical LOC388152	-0.643192	1507.15	965.017
1174	AP1S1	adaptor-related protein complex 1, sigma 1 subunit	-0.642338	1959.36	1255.31
161	AP2A2	adaptor-related protein complex 2, alpha 2 subunit	-0.641785	1623.28	1040.39
57549	IGSF9	immunoglobulin superfamily, member 9	-0.641052	1114.8	714.859
55612	FERMT1	fermitin family homolog 1 (Drosophila)	-0.641033	3749.42	2404.33
5033	P4HA1	prolyl 4-hydroxylase, alpha polypeptide I	-0.639391	2385.79	1531.64
100216546	LOC100216546	hypothetical LOC100216546	-0.638381	1847.77	1187.07
644231	LOC644231	similar to WAS protein homolog associated with actin, golgi membranes and microtubules	-0.637174	1524.76	980.376
79627	OGFRL1	opioid growth factor receptor-like 1	-0.636983	1545.15	993.621
5870	RAB6A	RAB6A, member RAS oncogene family	-0.636024	1145.36	737.022
3097	HIVEP2	human immunodeficiency virus type I enhancer binding protein 2	-0.635943	2543.85	1637.02
7170	TPM3	tropomyosin 3	-0.635921	1356.23	872.772
29071	C1GALT1C1	C1GALT1-specific chaperone 1	-0.635845	1147.52	738.503
6364	CCL20	chemokine (C-C motif) ligand 20	-0.635611	2175.92	1400.57
4665	NAB2	NGFI-A binding protein 2 (EGR1 binding protein 2)	-0.634861	4889.57	3148.9
23431	AP4E1	adaptor-related protein complex 4, epsilon 1 subunit	-0.633929	1002.43	645.982
114822	RHPN1	rhophilin, Rho GTPase binding protein 1	-0.631464	2180.97	1407.87
307	ANXA4	annexin A4	-0.631449	1026.67	662.742
100132406	NBPF10	neuroblastoma breakpoint family, member 10	-0.631178	26211.1	16923.2
3433	IFIT2	interferon-induced protein with tetratricopeptide repeats 2	-0.631175	1599.78	1032.9
58499	ZNF462	zinc finger protein 462	-0.630901	2522.43	1628.92
7422	VEGFA	vascular endothelial growth factor A	-0.630738	2194.73	1417.46
84888	SPPL2A	signal peptide peptidase-like 2A	-0.630156	1110.02	717.193
22936	ELL2	elongation factor, RNA polymerase II, 2	-0.628279	1099.74	711.475
9252	RPS6KA5	ribosomal protein S6 kinase, 90kDa, polypeptide 5	-0.627042	1428.32	924.842
1938	EEF2	eukaryotic translation elongation factor 2	-0.626912	15341.4	9934.49
2810	SFN	stratifin	-0.626671	29350.2	19009.2
64787	EPS8L2	EPS8-like 2	-0.626118	1962.36	1271.45
6835	SURF2	surfeit 2	-0.625962	2804.51	1817.29
3575	IL7R	interleukin 7 receptor	-0.625427	7902.5	5122.62
22885	ABLIM3	actin binding LIM protein family, member 3	-0.625349	1162.07	753.324
646	BNC1	basonuclin 1	-0.623671	1048.74	680.652
4493	MT1E	metallothionein 1E	-0.621275	104163	67715.7
6429	SFRS4	splicing factor, arginine/serine-rich 4	-0.621117	3666.61	2383.91
2064	ERBB2	v-erb-b2 erythroblastic leukemia viral oncogene homolog 2, neuro/glioblastoma derived oncogene homolog (avian)	-0.620577	1191.09	774.699
3178	HNRNPA1	heterogeneous nuclear ribonucleoprotein A1	-0.619513	1188.42	773.533
60484	HAPLN2	hyaluronan and proteoglycan link protein 2	-0.618073	4256.38	2773.2
5724	PTAFR	platelet-activating factor receptor	-0.617497	2275.04	1482.87
843	CASP10	caspase 10, apoptosis-related cysteine peptidase	-0.616596	5437.17	3546.16
100288418	LOC100288418	similar to OK/SW-CL.16	-0.616349	14837.5	9678.79
9891	NUAK1	NUAK family, SNF1-like kinase, 1	-0.616293	8593.19	5605.72
84973	SNHG7	small nucleolar RNA host gene 7 (non-protein coding)	-0.615279	3522.27	2299.35
595135	PGM5P2	phosphoglucomutase 5 pseudogene 2	-0.615258	32294.5	21082.3
2309	FOXO3	forkhead box O3	-0.614886	3192.9	2084.9
831	CAST	calpastatin	-0.61429	3022.99	1974.77
79587	CARS2	cysteinyl-tRNA synthetase 2, mitochondrial (putative)	-0.613925	17109.7	11179.8
7323	UBE2D3	ubiquitin-conjugating enzyme E2D 3 (UBC4/5 homolog, yeast)	-0.61379	6874.35	4492.24
8660	IRS2	insulin receptor substrate 2	-0.6122	2045.86	1338.4
11224	RPL35	ribosomal protein L35	-0.612181	123179	80584.5
9414	TJP2	tight junction protein 2 (zona occludens 2)	-0.612036	5751.72	3763.2
81858	SHARPIN	SHANK-associated RH domain interactor	-0.612034	3965.92	2594.8
152	ADRA2C	adrenergic, alpha-2C-, receptor	-0.611425	1273.62	833.646
11167	FSTL1	follistatin-like 1	-0.611062	14761	9664.27
80271	ITPKC	inositol 1,4,5-trisphosphate 3-kinase C	-0.610332	1372.28	898.908
10016	PDCD6	programmed cell death 6	-0.610147	22051.2	14446.4
665	BNIP3L	BCL2/adenovirus E1B 19kDa interacting protein 3-like	-0.609771	3829.46	2509.45
10195	ALG3	asparagine-linked glycosylation 3, alpha-1,3- mannosyltransferase homolog (S. cerevisiae)	-0.609702	4215.36	2762.46
9168	TMSB10	thymosin beta 10	-0.609561	52041.2	34107.6
27132	CPNE7	copine VII	-0.607318	3289.25	2159.11
23678	SGK3	serum/glucocorticoid regulated kinase family, member 3	-0.606906	5009.85	3289.48
9188	DDX21	DEAD (Asp-Glu-Ala-Asp) box polypeptide 21	-0.60684	2375.64	1559.92
728061	hCG_2003663	hCG2003663	-0.606278	2343.57	1539.46
55893	ZNF395	zinc finger protein 395	-0.606272	2786.38	1830.35
55970	GNG12	guanine nucleotide binding protein (G protein), gamma 12	-0.602939	2192.45	1443.54
91875	TTC5	tetratricopeptide repeat domain 5	-0.602717	1766.09	1162.99
29997	GLTSCR2	glioma tumor suppressor candidate region gene 2	-0.602362	1883.16	1240.39
58508	MLL3	myeloid/lymphoid or mixed-lineage leukemia 3	-0.601831	1342.01	884.275
29101	SSU72	SSU72 RNA polymerase II CTD phosphatase homolog (S. cerevisiae)	-0.601491	3010.45	1984.1
26472	PPP1R14B	protein phosphatase 1, regulatory (inhibitor) subunit 14B	-0.601382	31003.4	20435
8189	SYMPK	symplekin	-0.600557	7207.08	4753.06
10134	BCAP31	B-cell receptor-associated protein 31	-0.599003	29104.3	19215
84310	C7orf50	chromosome 7 open reading frame 50	-0.598611	1368.85	903.973
6430	SFRS5	splicing factor, arginine/serine-rich 5	-0.598337	7047.77	4655.16
51222	ZNF219	zinc finger protein 219	-0.596457	1108.93	733.419
57610	RANBP10	RAN binding protein 10	-0.596192	1202.96	795.757
8834	TMEM11	transmembrane protein 11	-0.596145	3522.24	2330.03
391356	C2orf79	chromosome 2 open reading frame 79	-0.594729	1370.51	907.507
10787	NCKAP1	NCK-associated protein 1	-0.594299	3198.87	2118.82
51263	MRPL30	mitochondrial ribosomal protein L30	-0.59364	2702.48	1790.85
10471	PFDN6	prefoldin subunit 6	-0.592743	1402.68	930.093
54431	DNAJC10	DnaJ (Hsp40) homolog, subfamily C, member 10	-0.592547	1880.92	1247.37
6844	VAMP2	vesicle-associated membrane protein 2 (synaptobrevin 2)	-0.592364	1362.07	903.4
5445	PON2	paraoxonase 2	-0.592061	4075.51	2703.67
1376	CPT2	carnitine palmitoyltransferase 2	-0.591622	1245.9	826.773
51329	ARL6IP4	ADP-ribosylation-like factor 6 interacting protein 4	-0.590624	1425.57	946.66
57623	ZFAT	zinc finger and AT hook domain containing	-0.587074	1313.74	874.544
100131262	LOC100131262	hypothetical LOC100131262	-0.586581	10254.8	6828.86
1397	CRIP2	cysteine-rich protein 2	-0.584188	2334.56	1557.21
7132	TNFRSF1A	tumor necrosis factor receptor superfamily, member 1A	-0.584186	1135.19	757.203
56616	DIABLO	diablo homolog (Drosophila)	-0.582984	3602.04	2404.65
57477	SHROOM4	shroom family member 4	-0.582326	1243.1	830.247
6892	TAPBP	TAP binding protein (tapasin)	-0.581874	1171.17	782.455
157285	PRAGMIN	homolog of rat pragma of Rnd2	-0.581721	14080.4	9408.05
6430	SFRS5	splicing factor, arginine/serine-rich 5	-0.580703	7377.68	4933
51162	EGFL7	EGF-like-domain, multiple 7	-0.580572	1676.39	1121
91012	LASS5	LAG1 homolog, ceramide synthase 5	-0.579399	2514.77	1682.99
5265	SERPINA1	serpin peptidase inhibitor, clade A (alpha-1 antiproteinase, antitrypsin), member 1	-0.579116	3215.76	2152.55
50854	C6orf48	chromosome 6 open reading frame 48	-0.578974	14407	9644.63
5652	PRSS8	protease, serine, 8	-0.578971	5404.95	3618.3
56907	SPIRE1	spire homolog 1 (Drosophila)	-0.578452	1531.4	1025.55
338799	LOC338799	hypothetical LOC338799	-0.578239	1033.36	692.124
677	ZFP36L1	zinc finger protein 36, C3H type-like 1	-0.57805	8227.19	5511.13
10360	NPM3	nucleophosmin/nucleoplasmin 3	-0.577046	4031.98	2702.78
2137	EXTL3	exostoses (multiple)-like 3	-0.57681	2665.9	1787.34
25996	REXO2	REX2, RNA exonuclease 2 homolog (S. cerevisiae)	-0.576726	6978.76	4679.14
81858	SHARPIN	SHANK-associated RH domain interactor	-0.576427	4113.06	2758.31
1284	COL4A2	collagen, type IV, alpha 2	-0.576065	30623.5	20541.9
80019	UBTD1	ubiquitin domain containing 1	-0.575652	2238.69	1502.13
56987	BBX	bobby sox homolog (Drosophila)	-0.574025	2268.31	1523.71
7009	TMBIM6	transmembrane BAX inhibitor motif containing 6	-0.573118	40613.1	27298.6
55502	HES6	hairy and enhancer of split 6 (Drosophila)	-0.572735	1254.52	843.465
114790	STK11IP	serine/threonine kinase 11 interacting protein	-0.571733	3983.28	2679.98
9295	SFRS11	splicing factor, arginine/serine-rich 11	-0.571388	3565.39	2399.4
548596	CKMT1A	creatine kinase, mitochondrial 1A	-0.570547	1861.18	1253.25
4947	OAZ2	ornithine decarboxylase antizyme 2	-0.569452	1457.84	982.395
401480	LOC401480	hypothetical LOC401480	-0.569164	2644.93	1782.7
51652	VPS24	vacuolar protein sorting 24 homolog (S. cerevisiae)	-0.568738	1452.06	978.989
64411	ARAP3	ArfGAP with RhoGAP domain, ankyrin repeat and PH domain 3	-0.568604	3168.55	2136.46
53827	FXYD5	FXYD domain containing ion transport regulator 5	-0.567701	4067.45	2744.27
83692	CD99L2	CD99 molecule-like 2	-0.56747	1850.93	1249
60370	AVPI1	arginine vasopressin-induced 1	-0.567441	1823.98	1230.84
138716	C9orf23	chromosome 9 open reading frame 23	-0.567411	11801.4	7963.91
23212	RRS1	RRS1 ribosome biogenesis regulator homolog (S. cerevisiae)	-0.567379	1335.44	901.212
1655	DDX5	DEAD (Asp-Glu-Ala-Asp) box polypeptide 5	-0.566929	11014.7	7435.53
57092	PCNP	PEST proteolytic signal containing nuclear protein	-0.566893	6343.5	4282.3
64855	FAM129B	family with sequence similarity 129, member B	-0.566387	15423.8	10415.8
56987	BBX	bobby sox homolog (Drosophila)	-0.564523	3389.79	2292.1
10542	HBXIP	hepatitis B virus x interacting protein	-0.564353	10784	7292.77
2130	EWSR1	Ewing sarcoma breakpoint region 1	-0.562869	2284.7	1546.64
4259	MGST3	microsomal glutathione S-transferase 3	-0.562788	7775	5263.62
647070	LOC647070	hypothetical LOC647070	-0.562262	8748.38	5924.75
11319	ECD	ecdysoneless homolog (Drosophila)	-0.56158	1133.07	767.722
7170	TPM3	tropomyosin 3	-0.56042	11265.2	7638.96
3225	HOXC9	homeobox C9	-0.560318	1089.71	738.988
9295	SFRS11	splicing factor, arginine/serine-rich 11	-0.559117	3913.61	2656.24
23167	EFR3A	EFR3 homolog A (S. cerevisiae)	-0.558247	3585.77	2435.19
84962	JUB	jub, ajuba homolog (Xenopus laevis)	-0.557726	5255.94	3570.74
222229	LRWD1	leucine-rich repeats and WD repeat domain containing 1	-0.557636	4262.51	2896.01
9052	GPRC5A	G protein-coupled receptor, family C, group 5, member A	-0.557219	1776.67	1207.44
51776	ZAK	sterile alpha motif and leucine zipper containing kinase AZK	-0.554768	2313.27	1574.8
246184	CDC26	cell division cycle 26 homolog (S. cerevisiae)	-0.554607	3628.79	2470.64
57666	FBRSL1	fibrosin-like 1	-0.554268	4629.64	3152.8
9031	BAZ1B	bromodomain adjacent to zinc finger domain, 1B	-0.553071	3307.81	2254.49
6311	ATXN2	ataxin 2	-0.552992	3444.68	2347.91
80144	FRAS1	Fraser syndrome 1	-0.552432	1834.22	1250.7
1509	CTSD	cathepsin D	-0.552391	3447.94	2351.11
9927	MFN2	mitofusin 2	-0.55167	7873.11	5371.27
8720	MBTPS1	membrane-bound transcription factor peptidase, site 1	-0.550014	1629.67	1113.09
7003	TEAD1	TEA domain family member 1 (SV40 transcriptional enhancer factor)	-0.549389	2235.33	1527.42
10121	ACTR1A	ARP1 actin-related protein 1 homolog A, centractin alpha (yeast)	-0.548222	1212.66	829.296
28969	BZW2	basic leucine zipper and W2 domains 2	-0.547867	3009.18	2058.37
4779	NFE2L1	nuclear factor (erythroid-derived 2)-like 1	-0.546976	4686.97	3208.01
5355	PLP2	proteolipid protein 2 (colonic epithelium-enriched)	-0.546563	4013.15	2747.6
5310	PKD1	polycystic kidney disease 1 (autosomal dominant)	-0.546422	5498.33	3764.8
85441	PRIC285	peroxisomal proliferator-activated receptor A interacting complex 285	-0.545867	4144.52	2838.91
84232	MAF1	MAF1 homolog (S. cerevisiae)	-0.545837	1100.67	753.954
2335	FN1	fibronectin 1	-0.544355	6315.94	4330.83
128209	KLF17	Kruppel-like factor 17	-0.543267	16420.5	11268
100134253	LOC100134253	hypothetical protein LOC100134253	-0.542943	1031.42	707.932
7057	THBS1	thrombospondin 1	-0.542752	1496.05	1026.98
64065	PERP	PERP, TP53 apoptosis effector	-0.542452	26624.8	18280.7
84314	TMEM107	transmembrane protein 107	-0.541828	4188.64	2877.18
54543	TOMM7	translocase of outer mitochondrial membrane 7 homolog (yeast)	-0.541475	101425	69685.9
92014	MCART1	mitochondrial carrier triple repeat 1	-0.541336	1598.37	1098.29
10540	DCTN2	dynactin 2 (p50)	-0.540581	4932.08	3390.78
57291	KIAA0114	KIAA0114	-0.540258	1737.14	1194.54
1473	CST5	cystatin D	-0.540245	1064.45	731.974
54832	VPS13C	vacuolar protein sorting 13 homolog C (S. cerevisiae)	-0.540171	1013.45	696.936
254958	REXO1L1	REX1, RNA exonuclease 1 homolog (S. cerevisiae)-like 1	-0.539912	14388.6	9896.69
51312	SLC25A37	solute carrier family 25, member 37	-0.539558	1395.9	960.351
58516	FAM60A	family with sequence similarity 60, member A	-0.539352	49359.4	33963.2
7155	TOP2B	topoisomerase (DNA) II beta 180kDa	-0.53927	2643.72	1819.19
57530	CGN	cingulin	-0.538781	1940.18	1335.52
2495	FTH1	ferritin, heavy polypeptide 1	-0.538359	124463	85699.4
25864	ABHD14A	abhydrolase domain containing 14A	-0.538055	1117.61	769.694
54876	DCAF16	DDB1 and CUL4 associated factor 16	-0.537597	2579.44	1777.02
645553	LOC645553	hypothetical LOC645553	-0.536712	4118.11	2838.78
63874	ABHD4	abhydrolase domain containing 4	-0.536646	1551.23	1069.38
8519	IFITM1	interferon induced transmembrane protein 1 (9-27)	-0.536396	2551.95	1759.54
6836	SURF4	surfeit 4	-0.536348	2008.42	1384.83
5900	RALGDS	ral guanine nucleotide dissociation stimulator	-0.536196	1398.47	964.365
6170	RPL39	ribosomal protein L39	-0.534905	13389.6	9241.56
3609	ILF3	interleukin enhancer binding factor 3, 90kDa	-0.533687	1212.8	837.788
3675	ITGA3	integrin, alpha 3 (antigen CD49C, alpha 3 subunit of VLA-3 receptor)	-0.533539	3537.13	2443.66
4781	NFIB	nuclear factor I/B	-0.53331	1099.63	759.806
6144	RPL21	ribosomal protein L21	-0.532871	34960.9	24164.2
79575	ABHD8	abhydrolase domain containing 8	-0.531581	1317.02	911.112
53833	IL20RB	interleukin 20 receptor beta	-0.53005	2962.66	2051.73
1307	COL16A1	collagen, type XVI, alpha 1	-0.529571	5152.14	3569.2
80154	LOC80154	hypothetical LOC80154	-0.52804	3013.44	2089.81
5371	PML	promyelocytic leukemia	-0.527762	3982.34	2762.27
57104	PNPLA2	patatin-like phospholipase domain containing 2	-0.527659	2863.72	1986.5
400223	C14orf181	chromosome 14 open reading frame 181	-0.527073	2223.91	1543.31
122809	SOCS4	suppressor of cytokine signaling 4	-0.527023	1523.15	1057.04
23309	SIN3B	SIN3 homolog B, transcription regulator (yeast)	-0.526437	4158.1	2886.83
90110	LOC90110	hypothetical protein LOC90110	-0.525748	1482.28	1029.59
23186	RCOR1	REST corepressor 1	-0.525595	1848.24	1283.92
8720	MBTPS1	membrane-bound transcription factor peptidase, site 1	-0.525461	2244.32	1559.21
735301	SNHG9	small nucleolar RNA host gene 9 (non-protein coding)	-0.524776	5546.43	3855.14
84313	VPS25	vacuolar protein sorting 25 homolog (S. cerevisiae)	-0.524748	2922.98	2031.71
4259	MGST3	microsomal glutathione S-transferase 3	-0.524562	9935.3	6906.73
400099	LOC400099	hypothetical LOC400099	-0.524551	1660.51	1154.35
10954	PDIA5	protein disulfide isomerase family A, member 5	-0.524335	1578.82	1097.72
51734	SEPX1	selenoprotein X, 1	-0.524244	2317.86	1611.66
6144	RPL21	ribosomal protein L21	-0.523778	24806.5	17254.1
56922	MCCC1	methylcrotonoyl-Coenzyme A carboxylase 1 (alpha)	-0.523643	2000.72	1391.73
10955	SERINC3	serine incorporator 3	-0.523477	2404.56	1672.83
8804	CREG1	cellular repressor of E1A-stimulated genes 1	-0.523463	6960.25	4842.25
23383	KIAA0892	KIAA0892	-0.523044	1038.6	722.76
51073	MRPL4	mitochondrial ribosomal protein L4	-0.522689	4205.1	2927.06
55766	H2AFJ	H2A histone family, member J	-0.522056	10032.7	6986.56
23185	LARP4B	La ribonucleoprotein domain family, member 4B	-0.521678	1391.28	969.112
23446	SLC44A1	solute carrier family 44, member 1	-0.52112	4463.24	3110.12
3206	HOXA10	homeobox A10	-0.52084	1611.25	1122.98
100129791	LOC100129791	hypothetical protein LOC100129791	-0.520385	13272.9	9253.71
91607	SLFN11	schlafen family member 11	-0.518784	1463.19	1021.25
1906	EDN1	endothelin 1	-0.517285	1554.18	1085.88
26528	DAZAP1	DAZ associated protein 1	-0.517132	2340.01	1635.1
4668	NAGA	N-acetylgalactosaminidase, alpha-	-0.516573	1123.93	785.66
389177	TMEM212	transmembrane protein 212	-0.51621	13127.2	9178.63
22862	FNDC3A	fibronectin type III domain containing 3A	-0.516173	1465.45	1024.68
10643	IGF2BP3	insulin-like growth factor 2 mRNA binding protein 3	-0.515663	8680.88	6072.02
3958	LGALS3	lectin, galactoside-binding, soluble, 3	-0.515373	22972.7	16072
1303	COL12A1	collagen, type XII, alpha 1	-0.5152	2968.48	2077.03
26855	RNU2-2	RNA, U2 small nuclear 2	-0.514868	3164.16	2214.46
54776	PPP1R12C	protein phosphatase 1, regulatory (inhibitor) subunit 12C	-0.514831	5291.91	3703.67
88745	C6orf153	chromosome 6 open reading frame 153	-0.514097	6630.11	4642.61
4301	MLLT4	myeloid/lymphoid or mixed-lineage leukemia (trithorax homolog, Drosophila); translocated to, 4	-0.514028	1686.64	1181.1
22904	SBNO2	strawberry notch homolog 2 (Drosophila)	-0.513929	3318.49	2323.98
6892	TAPBP	TAP binding protein (tapasin)	-0.513761	11743.7	8225.2
9141	PDCD5	programmed cell death 5	-0.512551	16262.8	11399.9
284119	PTRF	polymerase I and transcript release factor	-0.51159	28958.7	20313
3490	IGFBP7	insulin-like growth factor binding protein 7	-0.510994	28534.6	20023.8
7462	LAT2	linker for activation of T cells family, member 2	-0.510052	7451.84	5232.66
171568	POLR3H	polymerase (RNA) III (DNA directed) polypeptide H (22.9kD)	-0.509873	2632.83	1848.99
388560	FLJ45949	FLJ45949 protein	-0.509749	7487.4	5258.74
3185	HNRNPF	heterogeneous nuclear ribonucleoprotein F	-0.509392	1956.05	1374.16
6773	STAT2	signal transducer and activator of transcription 2, 113kDa	-0.508749	4482.33	3150.32
4245	MGAT1	mannosyl (alpha-1,3-)-glycoprotein beta-1,2-N-acetylglucosaminyltransferase	-0.506571	1559.6	1097.79
11336	EXOC3	exocyst complex component 3	-0.505089	1804.03	1271.15
1200	TPP1	tripeptidyl peptidase I	-0.504645	3244.31	2286.7
83986	ITFG3	integrin alpha FG-GAP repeat containing 3	-0.504636	2764.9	1948.81
7162	TPBG	trophoblast glycoprotein	-0.504619	1180.11	831.798
55287	TMEM40	transmembrane protein 40	-0.504437	6590.78	4646.07
63877	C10orf84	chromosome 10 open reading frame 84	-0.504275	1116.81	787.37
3898	LAD1	ladinin 1	-0.503063	4730.46	3337.85
6611	SMS	spermine synthase	-0.502325	5873.2	4146.29
8602	NOP14	NOP14 nucleolar protein homolog (yeast)	-0.501185	3050.15	2155.01
6421	SFPQ	splicing factor proline/glutamine-rich (polypyrimidine tract binding protein associated)	-0.501167	6878.97	4860.23

## Sheet: SuppTable3
Genes downregulated by si-LAMB3 in FaDu
Entrez Gene ID	Gene Symbol	Gene Name	Log2(Cy5/Cy3)	Cy3_RawData (si-control)	Cy5_RawData (si-LAMB3)
3589	IL11	interleukin 11	-4.12847	2032.18	116.19
10484	SEC23A	Sec23 homolog A (S. cerevisiae)	-3.00219	3659.6	456.758
55204	GOLPH3L	golgi phosphoprotein 3-like	-2.76442	1370.42	201.688
79026	AHNAK	AHNAK nucleoprotein	-2.55979	2914.12	494.237
347735	SERINC2	serine incorporator 2	-2.5437	1205.59	206.762
3914	LAMB3	laminin, beta 3	-2.50287	20125.2	3550.6
10053	AP1M2	adaptor-related protein complex 1, mu 2 subunit	-2.45056	2006.85	367.132
2790	GNG10	guanine nucleotide binding protein (G protein), gamma 10	-2.40585	8568.38	1616.84
5538	PPT1	palmitoyl-protein thioesterase 1	-2.40573	31276.6	5902.32
8270	LAGE3	L antigen family, member 3	-2.38035	4687.2	900.236
7879	RAB7A	RAB7A, member RAS oncogene family	-2.35686	13181.8	2573.3
1958	EGR1	early growth response 1	-2.24037	6081.94	1287.13
100	ADA	adenosine deaminase	-2.23635	3849.47	816.945
7533	YWHAH	tyrosine 3-monooxygenase/tryptophan 5-monooxygenase activation protein, eta polypeptide	-2.22948	1225.38	261.294
7408	VASP	vasodilator-stimulated phosphoprotein	-2.22817	1566.6	334.358
112950	MED8	mediator complex subunit 8	-2.21265	1710.51	369.021
5681	PSKH1	protein serine kinase H1	-2.192	1177.66	257.727
85236	HIST1H2BK	histone cluster 1, H2bk	-2.14271	9763.42	2210.96
310	ANXA7	annexin A7	-2.05204	6884.62	1660.18
2790	GNG10	guanine nucleotide binding protein (G protein), gamma 10	-2.04494	1143.4	277.084
56005	C19orf10	chromosome 19 open reading frame 10	-2.0263	20997	5154.44
4050	LTB	lymphotoxin beta (TNF superfamily, member 3)	-1.9961	1064.87	266.938
25804	LSM4	LSM4 homolog, U6 small nuclear RNA associated (S. cerevisiae)	-1.97478	4658.65	1185.2
9590	AKAP12	A kinase (PRKA) anchor protein 12	-1.97106	3252.62	829.633
310	ANXA7	annexin A7	-1.95073	1290.86	333.926
387521	TMEM189	transmembrane protein 189	-1.94109	8037.19	2093.04
7259	TSPYL1	TSPY-like 1	-1.92965	2965.23	778.349
80209	C13orf23	chromosome 13 open reading frame 23	-1.90067	1650.41	442.009
54664	TMEM106B	transmembrane protein 106B	-1.85898	1152.12	317.606
201651	LOC201651	arylacetamide deacetylase (esterase) pseudogene	-1.84521	1580.22	439.8
65981	CAPRIN2	caprin family member 2	-1.83428	1259.71	353.264
23353	SUN1	Sad1 and UNC84 domain containing 1	-1.83152	2885.14	810.635
57140	RNPEPL1	arginyl aminopeptidase (aminopeptidase B)-like 1	-1.80805	8957.14	2557.94
9638	FEZ1	fasciculation and elongation protein zeta 1 (zygin I)	-1.802	1263.24	362.268
8540	AGPS	alkylglycerone phosphate synthase	-1.79729	1007.38	289.838
3918	LAMC2	laminin, gamma 2	-1.79705	10411.4	2996.01
374918	IGFL1	IGF-like family member 1	-1.78421	4215.15	1223.81
58190	CTDSP1	CTD (carboxy-terminal domain, RNA polymerase II, polypeptide A) small phosphatase 1	-1.76764	10653.4	3128.77
93081	C13orf27	chromosome 13 open reading frame 27	-1.76499	2717	799.421
55214	LEPREL1	leprecan-like 1	-1.75254	3909.22	1160.17
8776	MTMR1	myotubularin related protein 1	-1.75203	1103.11	327.496
85014	TMEM141	transmembrane protein 141	-1.74919	13850	4119.94
64769	MEAF6	MYST/Esa1-associated factor 6	-1.74217	1789.88	535.033
3006	HIST1H1C	histone cluster 1, H1c	-1.73667	48559	14570.6
55837	EAPP	E2F-associated phosphoprotein	-1.69558	1706.34	526.797
1848	DUSP6	dual specificity phosphatase 6	-1.69371	2642.39	816.847
64840	PORCN	porcupine homolog (Drosophila)	-1.67386	2499.59	783.405
10447	FAM3C	family with sequence similarity 3, member C	-1.6726	1186.04	372.047
6273	S100A2	S100 calcium binding protein A2	-1.66906	171593	53958.9
5693	PSMB5	proteasome (prosome, macropain) subunit, beta type, 5	-1.62059	14444.3	4697.31
10468	FST	follistatin	-1.61571	5140.44	1677.35
348262	FAM195B	family with sequence similarity 195, member B	-1.6096	10399.4	3407.78
8334	HIST1H2AC	histone cluster 1, H2ac	-1.60845	3193.78	1047.4
723790	HIST2H2AA4	histone cluster 2, H2aa4	-1.60179	1518.25	500.213
374882	TMEM205	transmembrane protein 205	-1.59876	10995.7	3630.33
9590	AKAP12	A kinase (PRKA) anchor protein 12	-1.58753	2857.33	950.748
4905	NSF	N-ethylmaleimide-sensitive factor	-1.58486	3182.35	1060.86
9837	GINS1	GINS complex subunit 1 (Psf1 homolog)	-1.57291	5528.82	1858.4
23641	LDOC1	leucine zipper, down-regulated in cancer 1	-1.57067	5607.69	1887.84
3725	JUN	jun proto-oncogene	-1.55855	1744.45	592.226
27242	TNFRSF21	tumor necrosis factor receptor superfamily, member 21	-1.55396	2497.53	850.592
56937	PMEPA1	prostate transmembrane protein, androgen induced 1	-1.53287	1907.63	659.255
6482	ST3GAL1	ST3 beta-galactoside alpha-2,3-sialyltransferase 1	-1.52869	1562.49	541.548
100128731	OST4	oligosaccharyltransferase 4 homolog (S. cerevisiae)	-1.51208	13325.5	4671.99
3553	IL1B	interleukin 1, beta	-1.50775	15813.9	5561.11
100131187	TSTD1	thiosulfate sulfurtransferase (rhodanese)-like domain containing 1	-1.49233	4795.59	1704.54
84313	VPS25	vacuolar protein sorting 25 homolog (S. cerevisiae)	-1.48914	3389.42	1207.4
4708	NDUFB2	NADH dehydrogenase (ubiquinone) 1 beta subcomplex, 2, 8kDa	-1.48057	42749	15319
83742	MARVELD1	MARVEL domain containing 1	-1.46851	11268.5	4071.95
10020	GNE	glucosamine (UDP-N-acetyl)-2-epimerase/N-acetylmannosamine kinase	-1.46454	1382.05	500.786
55207	ARL8B	ADP-ribosylation factor-like 8B	-1.46257	4959.11	1799.39
27257	LSM1	LSM1 homolog, U6 small nuclear RNA associated (S. cerevisiae)	-1.45002	2274.14	832.373
115207	KCTD12	potassium channel tetramerisation domain containing 12	-1.44522	1086.77	399.101
221491	C6orf1	chromosome 6 open reading frame 1	-1.43725	7580.77	2799.36
9200	PTPLA	protein tyrosine phosphatase-like (proline instead of catalytic arginine), member A	-1.4222	1082.9	404.079
10327	AKR1A1	aldo-keto reductase family 1, member A1 (aldehyde reductase)	-1.41478	1300.35	487.719
54874	FNBP1L	formin binding protein 1-like	-1.40634	2209.76	833.673
147727	LOC147727	hypothetical LOC147727	-1.39146	1665.21	634.74
7980	TFPI2	tissue factor pathway inhibitor 2	-1.38252	6184.19	2371.94
10942	PRSS21	protease, serine, 21 (testisin)	-1.37456	2934.35	1131.7
1263	PLK3	polo-like kinase 3	-1.3649	2129.66	826.866
665	BNIP3L	BCL2/adenovirus E1B 19kDa interacting protein 3-like	-1.36361	1331.24	517.332
27077	B9D1	B9 protein domain 1	-1.36212	2106.99	819.638
283377	SPRYD4	SPRY domain containing 4	-1.35521	1467.03	573.429
56942	C16orf61	chromosome 16 open reading frame 61	-1.33192	6149.92	2443
1316	KLF6	Kruppel-like factor 6	-1.33179	1880.19	746.952
4665	NAB2	NGFI-A binding protein 2 (EGR1 binding protein 2)	-1.33092	6406.94	2546.85
280636	C11orf31	chromosome 11 open reading frame 31	-1.32857	21665.5	8626.42
3976	LIF	leukemia inhibitory factor (cholinergic differentiation factor)	-1.32368	2810.5	1122.84
50865	HEBP1	heme binding protein 1	-1.3195	2319.76	929.463
100532736	C1orf15-NBL1	C1ORF15-NBL1 readthrough	-1.31822	8111.55	3252.97
8363	HIST1H4J	histone cluster 1, H4j	-1.31633	12966.1	5206.62
51157	ZNF580	zinc finger protein 580	-1.31544	2025.19	813.728
2495	FTH1	ferritin, heavy polypeptide 1	-1.31476	185470	74557.3
10434	LYPLA1	lysophospholipase I	-1.31298	4800.42	1932.12
80097	MZT2B	mitotic spindle organizing protein 2B	-1.31288	54785.5	22052
55754	TMEM30A	transmembrane protein 30A	-1.3107	1579.1	636.575
401505	TOMM5	translocase of outer mitochondrial membrane 5 homolog (yeast)	-1.31033	15522.1	6258.96
441150	C6orf226	chromosome 6 open reading frame 226	-1.30544	1232.38	498.618
55766	H2AFJ	H2A histone family, member J	-1.30271	32646.1	13233.5
55049	C19orf60	chromosome 19 open reading frame 60	-1.28695	2143.05	878.258
10723	SLC12A7	solute carrier family 12 (potassium/chloride transporters), member 7	-1.2838	5297.74	2175.84
11167	FSTL1	follistatin-like 1	-1.28202	3773.96	1551.93
280636	C11orf31	chromosome 11 open reading frame 31	-1.28129	12676.4	5215.39
27345	KCNMB4	potassium large conductance calcium-activated channel, subfamily M, beta member 4	-1.27683	1689.6	697.301
10434	LYPLA1	lysophospholipase I	-1.27136	5048.18	2091.31
283596	SNHG10	small nucleolar RNA host gene 10 (non-protein coding)	-1.27038	1402.41	581.368
2782	GNB1	guanine nucleotide binding protein (G protein), beta polypeptide 1	-1.26855	3212.69	1333.51
138716	C9orf23	chromosome 9 open reading frame 23	-1.26594	5147.82	2140.61
7837	PXDN	peroxidasin homolog (Drosophila)	-1.26405	2810.39	1170.17
89910	UBE3B	ubiquitin protein ligase E3B	-1.26327	1434.81	597.739
10795	ZNF268	zinc finger protein 268	-1.26081	1521.71	635.025
10209	EIF1	eukaryotic translation initiation factor 1	-1.26043	177895	74256.9
2495	FTH1	ferritin, heavy polypeptide 1	-1.25041	234532	98580.7
2495	FTH1	ferritin, heavy polypeptide 1	-1.24928	142506	59946.2
949	SCARB1	scavenger receptor class B, member 1	-1.24703	10236.3	4312.71
3597	IL13RA1	interleukin 13 receptor, alpha 1	-1.24035	3014.54	1275.96
83443	SF3B5	splicing factor 3b, subunit 5, 10kDa	-1.23832	19048.1	8073.8
26260	FBXO25	F-box protein 25	-1.2342	2442.5	1038.26
3992	FADS1	fatty acid desaturase 1	-1.23133	6041.81	2573.37
51596	CUTA	cutA divalent cation tolerance homolog (E. coli)	-1.22988	28354	12088.8
115207	KCTD12	potassium channel tetramerisation domain containing 12	-1.2274	1494.39	638.234
729013	LOC729013	hypothetical LOC729013	-1.22651	1215.69	519.525
127687	C1orf122	chromosome 1 open reading frame 122	-1.22332	3064.91	1312.68
4707	NDUFB1	NADH dehydrogenase (ubiquinone) 1 beta subcomplex, 1, 7kDa	-1.2231	41308	17694.8
	XLOC_011950		-1.21866	1264.14	543.178
54985	HCFC1R1	host cell factor C1 regulator 1 (XPO1 dependent)	-1.21488	7762.52	3344.16
114794	ELFN2	extracellular leucine-rich repeat and fibronectin type III domain containing 2	-1.21428	1810.1	780.135
56655	POLE4	polymerase (DNA-directed), epsilon 4 (p12 subunit)	-1.20441	6394.53	2774.88
1040	CDS1	CDP-diacylglycerol synthase (phosphatidate cytidylyltransferase) 1	-1.20374	1291.88	560.869
7837	PXDN	peroxidasin homolog (Drosophila)	-1.20346	1895.41	823.05
56655	POLE4	polymerase (DNA-directed), epsilon 4 (p12 subunit)	-1.20194	7411.25	3221.59
81037	CLPTM1L	CLPTM1-like	-1.19976	6433.98	2801.02
8362	HIST1H4K	histone cluster 1, H4k	-1.19956	11359	4945.82
6277	S100A6	S100 calcium binding protein A6	-1.19319	41746.2	18257
427	ASAH1	N-acylsphingosine amidohydrolase (acid ceramidase) 1	-1.19002	4359.96	1910.95
5520	PPP2R2A	protein phosphatase 2, regulatory subunit B, alpha	-1.18826	1166.11	511.729
440957	C3orf78	chromosome 3 open reading frame 78	-1.18697	4713.13	2070.13
255758	TCTEX1D2	Tctex1 domain containing 2	-1.18459	2760.43	1214.45
51015	ISOC1	isochorismatase domain containing 1	-1.17476	1719.43	761.635
3685	ITGAV	integrin, alpha V (vitronectin receptor, alpha polypeptide, antigen CD51)	-1.16965	1267.86	563.601
1528	CYB5A	cytochrome b5 type A (microsomal)	-1.16671	2173.48	968.148
54344	DPM3	dolichyl-phosphate mannosyltransferase polypeptide 3	-1.16607	8185.14	3647.56
3486	IGFBP3	insulin-like growth factor binding protein 3	-1.16509	1087.6	485.002
440335	LOC440335	hypothetical LOC440335	-1.16356	1894.51	845.728
5091	PC	pyruvate carboxylase	-1.16327	3816.69	1704.15
51029	PPPDE1	PPPDE peptidase domain containing 1	-1.16187	1074.79	480.356
50810	HDGFRP3	hepatoma-derived growth factor, related protein 3	-1.15963	1760.63	788.103
401152	C4orf3	chromosome 4 open reading frame 3	-1.15883	3001.32	1344.21
1353	COX11	COX11 cytochrome c oxidase assembly homolog (yeast)	-1.15426	3924.9	1763.45
6274	S100A3	S100 calcium binding protein A3	-1.14977	1359.57	612.753
4502	MT2A	metallothionein 2A	-1.14144	212437	96299.1
144455	E2F7	E2F transcription factor 7	-1.13467	2490.79	1134.4
7378	UPP1	uridine phosphorylase 1	-1.12869	2591.28	1185.08
2876	GPX1	glutathione peroxidase 1	-1.12778	44499.7	20363.9
4500	MT1L	metallothionein 1L (gene/pseudogene)	-1.12434	69536.4	31897.1
4017	LOXL2	lysyl oxidase-like 2	-1.12402	8016.52	3678.09
51060	TXNDC12	thioredoxin domain containing 12 (endoplasmic reticulum)	-1.12362	3204.73	1470.78
201725	C4orf46	chromosome 4 open reading frame 46	-1.12292	1053.27	483.624
220213	OTUD1	OTU domain containing 1	-1.11576	2059.43	950.32
144348	ZNF664	zinc finger protein 664	-1.11444	6201.43	2864.26
10554	AGPAT1	1-acylglycerol-3-phosphate O-acyltransferase 1 (lysophosphatidic acid acyltransferase, alpha)	-1.11385	3690.7	1705.32
8362	HIST1H4K	histone cluster 1, H4k	-1.10513	11542.6	5365.71
84707	BEX2	brain expressed X-linked 2	-1.10505	1316.03	611.802
64747	MFSD1	major facilitator superfamily domain containing 1	-1.10221	2647.43	1233.18
1528	CYB5A	cytochrome b5 type A (microsomal)	-1.09971	1663.56	776.231
7416	VDAC1	voltage-dependent anion channel 1	-1.09943	13251.4	6184.44
154791	C7orf55	chromosome 7 open reading frame 55	-1.09892	1572.02	733.924
24147	FJX1	four jointed box 1 (Drosophila)	-1.09704	3289.6	1537.81
112597	NCRNA00152	non-protein coding RNA 152	-1.09462	1937.75	907.37
27077	B9D1	B9 protein domain 1	-1.08991	1191.11	559.574
23384	SPECC1L	sperm antigen with calponin homology and coiled-coil domains 1-like	-1.08593	1401.26	660.114
1604	CD55	CD55 molecule, decay accelerating factor for complement (Cromer blood group)	-1.08452	1027.28	484.414
3480	IGF1R	insulin-like growth factor 1 receptor	-1.07767	1118.97	530.162
3490	IGFBP7	insulin-like growth factor binding protein 7	-1.07392	4256.74	2022.06
9341	VAMP3	vesicle-associated membrane protein 3 (cellubrevin)	-1.07299	1694.46	805.432
3013	HIST1H2AD	histone cluster 1, H2ad	-1.07293	12174.3	5787.09
55323	LARP6	La ribonucleoprotein domain family, member 6	-1.07132	1586.18	754.837
6284	S100A13	S100 calcium binding protein A13	-1.07128	14342	6825.31
1303	COL12A1	collagen, type XII, alpha 1	-1.07073	1777.69	846.319
23633	KPNA6	karyopherin alpha 6 (importin alpha 7)	-1.0705	4751.49	2262.43
5654	HTRA1	HtrA serine peptidase 1	-1.06579	1190.4	568.67
9902	MRC2	mannose receptor, C type 2	-1.06556	1529.19	730.625
54502	RBM47	RNA binding motif protein 47	-1.06398	1800.13	861.019
4490	MT1B	metallothionein 1B	-1.06143	59108.9	28322.5
8723	SNX4	sorting nexin 4	-1.06033	1119.81	536.976
10962	MLLT11	myeloid/lymphoid or mixed-lineage leukemia (trithorax homolog, Drosophila); translocated to, 11	-1.05809	2722.72	1307.63
54972	TMEM132A	transmembrane protein 132A	-1.05542	4949.66	2381.55
51093	RRNAD1	ribosomal RNA adenine dimethylase domain containing 1	-1.05436	1387.86	668.27
284207	METRNL	meteorin, glial cell differentiation regulator-like	-1.05102	5592.25	2698.98
267	AMFR	autocrine motility factor receptor	-1.04639	1696.2	821.265
9921	RNF10	ring finger protein 10	-1.04336	3418.16	1658.48
9168	TMSB10	thymosin beta 10	-1.03882	54261.8	26410.7
6891	TAP2	transporter 2, ATP-binding cassette, sub-family B (MDR/TAP)	-1.037	2083.54	1015.4
22943	DKK1	dickkopf homolog 1 (Xenopus laevis)	-1.03538	3442.64	1679.63
29	ABR	active BCR-related gene	-1.03256	2221.4	1085.92
348235	SKA2	spindle and kinetochore associated complex subunit 2	-1.03081	1453.43	711.361
100130009	LOC100130009	hypothetical protein LOC100130009	-1.03055	1632.7	799.246
6009	RHEB	Ras homolog enriched in brain	-1.02872	1056.05	517.62
1515	CTSL2	cathepsin L2	-1.02847	1364.8	669.064
27351	PPPDE2	PPPDE peptidase domain containing 2	-1.01836	2167.13	1069.86
1454	CSNK1E	casein kinase 1, epsilon	-1.01376	64598.8	31992.8
7869	SEMA3B	sema domain, immunoglobulin domain (Ig), short basic domain, secreted, (semaphorin) 3B	-1.01286	2151.14	1066.03
51335	NGRN	neugrin, neurite outgrowth associated	-1.01217	2116.69	1049.46
643911	CRNDE	colorectal neoplasia differentially expressed (non-protein coding)	-1.00965	1440.03	715.217
84153	RNASEH2C	ribonuclease H2, subunit C	-1.00926	3204.13	1591.81
80194	TMEM134	transmembrane protein 134	-1.0079	2428.92	1207.83
6208	RPS14	ribosomal protein S14	-1.00481	60989.6	30393.4
80207	OPA3	optic atrophy 3 (autosomal recessive, with chorea and spastic paraplegia)	-1.00221	1244.35	621.224
51776	ZAK	sterile alpha motif and leucine zipper containing kinase AZK	-0.998469	2272.07	1137.24
11334	TUSC2	tumor suppressor candidate 2	-0.990885	3068.12	1543.78
54976	C20orf27	chromosome 20 open reading frame 27	-0.987974	10084	5084.2
652995	UCA1	urothelial cancer associated 1 (non-protein coding)	-0.986738	5271.76	2660.22
84992	PIGY	phosphatidylinositol glycan anchor biosynthesis, class Y	-0.986332	3339.78	1685.78
79006	METRN	meteorin, glial cell differentiation regulator	-0.984341	7426.82	3753.94
735301	SNHG9	small nucleolar RNA host gene 9 (non-protein coding)	-0.981214	5779.64	2927.7
10267	RAMP1	receptor (G protein-coupled) activity modifying protein 1	-0.97929	1607.16	815.198
5987	TRIM27	tripartite motif containing 27	-0.978594	3732.63	1894.21
5292	PIM1	pim-1 oncogene	-0.977761	1539.38	781.648
8345	HIST1H2BH	histone cluster 1, H2bh	-0.977247	26055.7	13234.9
79957	PAQR6	progestin and adipoQ receptor family member VI	-0.976286	1124.31	571.472
9334	B4GALT5	UDP-Gal:betaGlcNAc beta 1,4- galactosyltransferase, polypeptide 5	-0.97604	1710.1	869.371
1475	CSTA	cystatin A (stefin A)	-0.975956	2610.16	1327.01
1891	ECH1	enoyl CoA hydratase 1, peroxisomal	-0.973531	2112.69	1075.9
57291	KIAA0114	KIAA0114	-0.973516	3239.61	1649.81
9166	EBAG9	estrogen receptor binding site associated, antigen, 9	-0.972724	1989.66	1013.82
4953	ODC1	ornithine decarboxylase 1	-0.967038	23790.3	12170
51329	ARL6IP4	ADP-ribosylation-like factor 6 interacting protein 4	-0.966454	1649.72	844.267
220	ALDH1A3	aldehyde dehydrogenase 1 family, member A3	-0.965751	47856.4	24503
10221	TRIB1	tribbles homolog 1 (Drosophila)	-0.964966	4829.6	2474.16
3688	ITGB1	integrin, beta 1 (fibronectin receptor, beta polypeptide, antigen CD29 includes MDF2, MSK12)	-0.964894	1579.01	808.954
26499	PLEK2	pleckstrin 2	-0.964307	3571.77	1830.62
8342	HIST1H2BM	histone cluster 1, H2bm	-0.963357	7237.12	3711.65
7106	TSPAN4	tetraspanin 4	-0.963288	2651.35	1359.84
374986	FAM73A	family with sequence similarity 73, member A	-0.963191	1225.31	628.486
374	AREG	amphiregulin	-0.962845	5066.18	2599.18
26123	TCTN3	tectonic family member 3	-0.960527	2909.63	1495.17
51303	FKBP11	FK506 binding protein 11, 19 kDa	-0.960097	1929.37	991.74
3189	HNRNPH3	heterogeneous nuclear ribonucleoprotein H3 (2H9)	-0.960003	3924.87	2017.6
	XLOC_011950		-0.956605	1465.56	755.154
83986	ITFG3	integrin alpha FG-GAP repeat containing 3	-0.956279	4127.89	2127.45
3682	ITGAE	integrin, alpha E (antigen CD103, human mucosal lymphocyte antigen 1; alpha polypeptide)	-0.954557	1324.91	683.654
51029	PPPDE1	PPPDE peptidase domain containing 1	-0.954241	2701.09	1394.07
56998	CTNNBIP1	catenin, beta interacting protein 1	-0.952444	4062.75	2099.45
123920	CMTM3	CKLF-like MARVEL transmembrane domain containing 3	-0.951122	1967.72	1017.76
80307	FER1L4	fer-1-like 4 (C. elegans) pseudogene	-0.950003	2938.89	1521.26
516	ATP5G1	ATP synthase, H+ transporting, mitochondrial Fo complex, subunit C1 (subunit 9)	-0.944777	7901.08	4104.69
728323	LOC728323	hypothetical LOC728323	-0.944702	1760.41	914.597
6281	S100A10	S100 calcium binding protein A10	-0.942758	59110.1	30751.3
57222	ERGIC1	endoplasmic reticulum-golgi intermediate compartment (ERGIC) 1	-0.942628	5212.22	2711.83
51234	TMEM85	transmembrane protein 85	-0.942093	6829.86	3554.78
7105	TSPAN6	tetraspanin 6	-0.940963	1712.81	892.18
1072	CFL1	cofilin 1 (non-muscle)	-0.940255	20280.7	10569.1
8361	HIST1H4F	histone cluster 1, H4f	-0.939559	2773.08	1445.86
51028	VPS36	vacuolar protein sorting 36 homolog (S. cerevisiae)	-0.93762	1832.57	956.77
11112	HIBADH	3-hydroxyisobutyrate dehydrogenase	-0.936491	1077.21	562.842
10953	TOMM34	translocase of outer mitochondrial membrane 34	-0.936143	6128.84	3203.1
55884	WSB2	WD repeat and SOCS box containing 2	-0.935217	6341.53	3316.39
55754	TMEM30A	transmembrane protein 30A	-0.933558	3467.46	1815.45
8870	IER3	immediate early response 3	-0.932873	12320.6	6453.69
64080	RBKS	ribokinase	-0.93157	1259.87	660.533
79145	CHCHD7	coiled-coil-helix-coiled-coil-helix domain containing 7	-0.929116	3202.53	1681.91
3012	HIST1H2AE	histone cluster 1, H2ae	-0.928264	4802.94	2523.9
28955	DEXI	Dexi homolog (mouse)	-0.928231	3056.41	1606.15
116228	FAM36A	family with sequence similarity 36, member A	-0.926158	1295.05	681.531
80218	NAA50	N(alpha)-acetyltransferase 50, NatE catalytic subunit	-0.925814	14409.7	7585.05
9538	EI24	etoposide induced 2.4 mRNA	-0.925746	3297.21	1735.68
2920	CXCL2	chemokine (C-X-C motif) ligand 2	-0.921814	2512.02	1325.96
56654	NPDC1	neural proliferation, differentiation and control, 1	-0.921634	6368.85	3362.18
64789	DEM1	defects in morphology 1 homolog (S. cerevisiae)	-0.921127	1000.1	528.152
5768	QSOX1	quiescin Q6 sulfhydryl oxidase 1	-0.917366	7226.68	3826.34
	XLOC_011950		-0.917329	1108.28	586.822
10712	FAM189B	family with sequence similarity 189, member B	-0.913853	1281.93	680.405
55731	C17orf63	chromosome 17 open reading frame 63	-0.913066	1650.07	876.28
7416	VDAC1	voltage-dependent anion channel 1	-0.912977	1674.59	889.353
10928	RALBP1	ralA binding protein 1	-0.910992	6310.95	3356.29
5894	RAF1	v-raf-1 murine leukemia viral oncogene homolog 1	-0.909629	1701.25	905.612
58986	TMEM8A	transmembrane protein 8A	-0.909505	1361.98	725.073
374	AREG	amphiregulin	-0.909098	13412.7	7142.51
6029	RN7SL1	RNA, 7SL, cytoplasmic 1	-0.908985	101110	53847.3
5814	PURB	purine-rich element binding protein B	-0.908218	4248.96	2264.03
23559	WBP1	WW domain binding protein 1	-0.907917	2035.97	1085.08
28956	LAMTOR2	late endosomal/lysosomal adaptor, MAPK and MTOR activator 2	-0.90757	5868.58	3128.44
6574	SLC20A1	solute carrier family 20 (phosphate transporter), member 1	-0.905787	9021.91	4815.37
3918	LAMC2	laminin, gamma 2	-0.904014	1021.6	545.94
7424	VEGFC	vascular endothelial growth factor C	-0.901267	1568.65	839.88
9446	GSTO1	glutathione S-transferase omega 1	-0.900785	8774.99	4699.84
79600	TCTN1	tectonic family member 1	-0.900698	1127.89	604.128
51303	FKBP11	FK506 binding protein 11, 19 kDa	-0.899247	1941.52	1040.98
79090	TRAPPC6A	trafficking protein particle complex 6A	-0.898348	1233.5	661.776
373156	GSTK1	glutathione S-transferase kappa 1	-0.898058	3919.68	2103.33
51629	SLC25A39	solute carrier family 25, member 39	-0.897395	5791.64	3109.27
4809	NHP2L1	NHP2 non-histone chromosome protein 2-like 1 (S. cerevisiae)	-0.896895	6985.08	3751.28
53940	FTHL17	ferritin, heavy polypeptide-like 17	-0.895752	46167.3	24813.4
55316	RSAD1	radical S-adenosyl methionine domain containing 1	-0.894238	1170.16	629.584
284184	C17orf89	chromosome 17 open reading frame 89	-0.892927	27197.3	14646.3
8346	HIST1H2BI	histone cluster 1, H2bi	-0.891993	7187.06	3872.89
2079	ERH	enhancer of rudimentary homolog (Drosophila)	-0.891071	18225.9	9827.63
1717	DHCR7	7-dehydrocholesterol reductase	-0.890823	8656.58	4668.55
138428	PTRH1	peptidyl-tRNA hydrolase 1 homolog (S. cerevisiae)	-0.890204	2100.07	1133.07
131616	TMEM42	transmembrane protein 42	-0.890148	1320.41	712.439
6415	SEPW1	selenoprotein W, 1	-0.889906	3869.99	2088.44
3018	HIST1H2BB	histone cluster 1, H2bb	-0.889705	7605.57	4104.92
554313	HIST2H4B	histone cluster 2, H4b	-0.889467	5262.28	2840.65
161	AP2A2	adaptor-related protein complex 2, alpha 2 subunit	-0.887609	1592.67	860.853
6208	RPS14	ribosomal protein S14	-0.885531	11585	6270.81
6744	SSFA2	sperm specific antigen 2	-0.881928	1911.41	1037.21
84058	WDR54	WD repeat domain 54	-0.881908	2458.34	1334.02
4496	MT1H	metallothionein 1H	-0.881472	45678.7	24795
51094	ADIPOR1	adiponectin receptor 1	-0.877594	2338.13	1272.58
6146	RPL22	ribosomal protein L22	-0.87558	1172.2	638.892
4489	MT1A	metallothionein 1A	-0.872786	79860.3	43611
154467	CCDC167	coiled-coil domain containing 167	-0.872448	1041.91	569.111
1727	CYB5R3	cytochrome b5 reductase 3	-0.872309	118629	64803.6
3017	HIST1H2BD	histone cluster 1, H2bd	-0.872308	4415.37	2411.99
64841	GNPNAT1	glucosamine-phosphate N-acetyltransferase 1	-0.871312	2358.81	1289.44
81888	HYI	hydroxypyruvate isomerase (putative)	-0.87129	6201.09	3389.87
8340	HIST1H2BL	histone cluster 1, H2bl	-0.871279	24244.9	13253.8
284184	C17orf89	chromosome 17 open reading frame 89	-0.866455	37217.4	20413.5
64764	CREB3L2	cAMP responsive element binding protein 3-like 2	-0.866454	1465.96	804.07
57001	ACN9	ACN9 homolog (S. cerevisiae)	-0.866072	2200.84	1207.47
160760	PPTC7	PTC7 protein phosphatase homolog (S. cerevisiae)	-0.864653	1499.81	823.662
1474	CST6	cystatin E/M	-0.864475	3147.81	1728.92
4501	MT1X	metallothionein 1X	-0.861978	37260.7	20500.7
64943	NT5DC2	5'-nucleotidase domain containing 2	-0.861672	2156.7	1186.87
84975	MFSD5	major facilitator superfamily domain containing 5	-0.860776	1339.35	737.522
4493	MT1E	metallothionein 1E	-0.858321	50828.3	28036.6
8365	HIST1H4H	histone cluster 1, H4h	-0.85828	3477.04	1917.97
84317	CCDC115	coiled-coil domain containing 115	-0.85393	2144.18	1186.32
5236	PGM1	phosphoglucomutase 1	-0.853127	6704.03	3711.24
7114	TMSB4X	thymosin beta 4, X-linked	-0.851749	17533.6	9715.6
54958	TMEM160	transmembrane protein 160	-0.851276	1397.9	774.85
2791	GNG11	guanine nucleotide binding protein (G protein), gamma 11	-0.851051	1597.11	885.41
10591	C6orf108	chromosome 6 open reading frame 108	-0.850607	6401.02	3549.69
2876	GPX1	glutathione peroxidase 1	-0.850321	12720.6	7055.63
85236	HIST1H2BK	histone cluster 1, H2bk	-0.849947	7111.56	3945.53
3005	H1F0	H1 histone family, member 0	-0.848868	3391.95	1883.28
81888	HYI	hydroxypyruvate isomerase (putative)	-0.847392	2215.08	1231.12
79789	CLMN	calmin (calponin-like, transmembrane)	-0.84679	2503.63	1392.07
10971	YWHAQ	tyrosine 3-monooxygenase/tryptophan 5-monooxygenase activation protein, theta polypeptide	-0.845009	14909.6	8300.27
2783	GNB2	guanine nucleotide binding protein (G protein), beta polypeptide 2	-0.841188	3187.03	1778.95
51011	FAHD2A	fumarylacetoacetate hydrolase domain containing 2A	-0.839608	1445.83	807.923
80758	PRR7	proline rich 7 (synaptic)	-0.838804	1908.7	1067.17
3309	HSPA5	heat shock 70kDa protein 5 (glucose-regulated protein, 78kDa)	-0.838747	1763.94	986.267
3915	LAMC1	laminin, gamma 1 (formerly LAMB2)	-0.836157	1188.4	665.661
84316	LSMD1	LSM domain containing 1	-0.834941	25861.5	14498.1
54946	SLC41A3	solute carrier family 41, member 3	-0.834427	4244	2380.06
100272147	MTCP1NB	mature T-cell proliferation 1 neighbor	-0.834015	2886.06	1618.98
84314	TMEM107	transmembrane protein 107	-0.83128	2330.6	1309.87
9784	SNX17	sorting nexin 17	-0.827424	4483.15	2526.41
51529	ANAPC11	anaphase promoting complex subunit 11	-0.82614	98286.2	55437
3397	ID1	inhibitor of DNA binding 1, dominant negative helix-loop-helix protein	-0.82568	27538.8	15537.9
387521	TMEM189	transmembrane protein 189	-0.824971	1033.07	583.16
54741	LEPROT	leptin receptor overlapping transcript	-0.822084	1655.62	936.459
617	BCS1L	BCS1-like (S. cerevisiae)	-0.822039	2086.7	1180.32
3909	LAMA3	laminin, alpha 3	-0.820182	1110.03	628.689
201266	SLC39A11	solute carrier family 39 (metal ion transporter), member 11	-0.818214	1462.22	829.29
51162	EGFL7	EGF-like-domain, multiple 7	-0.815879	1032.3	586.412
135228	CD109	CD109 molecule	-0.815869	1773.74	1007.6
51110	LACTB2	lactamase, beta 2	-0.812424	1547.08	880.945
5584	PRKCI	protein kinase C, iota	-0.811429	2279.01	1298.62
8870	IER3	immediate early response 3	-0.810191	4754.66	2711.61
84266	ALKBH7	alkB, alkylation repair homolog 7 (E. coli)	-0.809597	1573.86	897.953
83658	DYNLRB1	dynein, light chain, roadblock-type 1	-0.809551	1226.34	699.698
84726	PRRC2B	proline-rich coiled-coil 2B	-0.808192	4824.28	2755.13
8348	HIST1H2BO	histone cluster 1, H2bo	-0.808124	18622.8	10635.9
81929	SEH1L	SEH1-like (S. cerevisiae)	-0.806554	2617.03	1496.28
51449	PCYOX1	prenylcysteine oxidase 1	-0.80249	1070.72	613.909
8692	HYAL2	hyaluronoglucosaminidase 2	-0.800893	6265.97	3596.63
124997	WDR81	WD repeat domain 81	-0.800817	1728.06	991.949
375791	C9orf169	chromosome 9 open reading frame 169	-0.800334	5957.69	3421
171568	POLR3H	polymerase (RNA) III (DNA directed) polypeptide H (22.9kD)	-0.798949	9359.46	5379.52
132299	OCIAD2	OCIA domain containing 2	-0.797373	11725.2	6746.62
25791	NGEF	neuronal guanine nucleotide exchange factor	-0.795385	1447.68	834.14
8396	PIP4K2B	phosphatidylinositol-5-phosphate 4-kinase, type II, beta	-0.793697	3474.6	2004.37
55146	ZDHHC4	zinc finger, DHHC-type containing 4	-0.792925	7944.76	4585.5
91300	C19orf22	chromosome 19 open reading frame 22	-0.792206	1418.5	819.126
9718	ECE2	endothelin converting enzyme 2	-0.792163	1803.99	1041.76
439921	MXRA7	matrix-remodelling associated 7	-0.789816	2762.8	1598.05
1029	CDKN2A	cyclin-dependent kinase inhibitor 2A (melanoma, p16, inhibits CDK4)	-0.78782	9427.16	5460.39
1147	CHUK	conserved helix-loop-helix ubiquitous kinase	-0.787634	3594.81	2082.45
122509	IFI27L1	interferon, alpha-inducible protein 27-like 1	-0.787625	7198.84	4170.26
9943	OXSR1	oxidative-stress responsive 1	-0.786454	2725.26	1580.02
55501	CHST12	carbohydrate (chondroitin 4) sulfotransferase 12	-0.784204	1392.65	808.671
27436	EML4	echinoderm microtubule associated protein like 4	-0.783653	5949.82	3456.21
51524	TMEM138	transmembrane protein 138	-0.782871	1190.02	691.648
26521	TIMM8B	translocase of inner mitochondrial membrane 8 homolog B (yeast)	-0.781593	30548.4	17770.8
339229	C17orf90	chromosome 17 open reading frame 90	-0.781556	6174.88	3592.17
404550	C16orf74	chromosome 16 open reading frame 74	-0.781393	2671.46	1554.27
643454	LOC643454	adaptor-related protein complex 3, sigma 1 subunit pseudogene	-0.780934	2129.92	1239.59
1954	MEGF8	multiple EGF-like-domains 8	-0.780621	1334.09	776.594
10975	UQCR11	ubiquinol-cytochrome c reductase, complex III subunit XI	-0.780232	34386.3	20022.2
140576	S100A16	S100 calcium binding protein A16	-0.780209	19084.7	11112.7
55154	MSTO1	misato homolog 1 (Drosophila)	-0.779678	1594.16	928.591
163126	EID2	EP300 interacting inhibitor of differentiation 2	-0.778831	1933.39	1126.86
116028	RMI2	RMI2, RecQ mediated genome instability 2, homolog (S. cerevisiae)	-0.778596	4952.51	2886.99
10928	RALBP1	ralA binding protein 1	-0.776011	1018	594.488
91252	SLC39A13	solute carrier family 39 (zinc transporter), member 13	-0.775804	3734.22	2181.02
1072	CFL1	cofilin 1 (non-muscle)	-0.77577	24000.6	14018.2
6385	SDC4	syndecan 4	-0.77571	5971.96	3488.23
1627	DBN1	drebrin 1	-0.775572	1958.61	1144.14
145853	C15orf61	chromosome 15 open reading frame 61	-0.772781	1308.6	765.908
29095	ORMDL2	ORM1-like 2 (S. cerevisiae)	-0.772629	13361.4	7821.11
8339	HIST1H2BG	histone cluster 1, H2bg	-0.772245	2456.58	1438.34
54954	FAM120C	family with sequence similarity 120C	-0.771241	2366.7	1386.68
8841	HDAC3	histone deacetylase 3	-0.770273	3912.98	2294.2
55732	C1orf112	chromosome 1 open reading frame 112	-0.769093	1969.53	1155.69
3014	H2AFX	H2A histone family, member X	-0.768821	15921.8	9344.44
118881	COMTD1	catechol-O-methyltransferase domain containing 1	-0.76856	2632.64	1545.37
1979	EIF4EBP2	eukaryotic translation initiation factor 4E binding protein 2	-0.767936	1567.66	920.62
337867	UBAC2	UBA domain containing 2	-0.767318	1548.07	909.505
5532	PPP3CB	protein phosphatase 3, catalytic subunit, beta isozyme	-0.767252	1895.55	1113.7
5831	PYCR1	pyrroline-5-carboxylate reductase 1	-0.766444	15286.2	8986.2
3956	LGALS1	lectin, galactoside-binding, soluble, 1	-0.765154	99439.5	58509.3
126792	B3GALT6	UDP-Gal:betaGal beta 1,3-galactosyltransferase polypeptide 6	-0.764676	1631.79	960.448
9854	C2CD2L	C2CD2-like	-0.76281	1044.23	615.414
54472	TOLLIP	toll interacting protein	-0.762491	4307.28	2539.04
51329	ARL6IP4	ADP-ribosylation-like factor 6 interacting protein 4	-0.762385	22693.5	13378.3
154467	CCDC167	coiled-coil domain containing 167	-0.762119	4154.04	2449.34
84327	ZBED3	zinc finger, BED-type containing 3	-0.761909	1590.48	937.931
90861	HN1L	hematological and neurological expressed 1-like	-0.761003	5373	3170.53
10897	YIF1A	Yip1 interacting factor homolog A (S. cerevisiae)	-0.759229	26796	15831.4
8733	GPAA1	glycosylphosphatidylinositol anchor attachment protein 1 homolog (yeast)	-0.758644	15204	8986.35
64132	XYLT2	xylosyltransferase II	-0.758366	5461.43	3228.61
8347	HIST1H2BC	histone cluster 1, H2bc	-0.75652	2390.95	1415.26
10972	TMED10	transmembrane emp24-like trafficking protein 10 (yeast)	-0.756502	23338.6	13814.8
1978	EIF4EBP1	eukaryotic translation initiation factor 4E binding protein 1	-0.756208	1910.29	1130.99
4215	MAP3K3	mitogen-activated protein kinase kinase kinase 3	-0.755493	1990.3	1178.94
8294	HIST1H4I	histone cluster 1, H4i	-0.754725	3506.98	2078.44
8727	CTNNAL1	catenin (cadherin-associated protein), alpha-like 1	-0.754462	2002.83	1187.21
8727	CTNNAL1	catenin (cadherin-associated protein), alpha-like 1	-0.753048	4916.16	2917
2217	FCGRT	Fc fragment of IgG, receptor, transporter, alpha	-0.752503	1277.91	758.53
9601	PDIA4	protein disulfide isomerase family A, member 4	-0.752011	3756.73	2230.65
7378	UPP1	uridine phosphorylase 1	-0.751473	2395.81	1423.1
375791	C9orf169	chromosome 9 open reading frame 169	-0.751032	4998.52	2970.02
84418	C5orf32	chromosome 5 open reading frame 32	-0.748067	4156.51	2474.79
4832	NME3	non-metastatic cells 3, protein expressed in	-0.746405	5814.06	3465.68
6732	SRPK1	SRSF protein kinase 1	-0.745794	6272.82	3740.73
4358	MPV17	MpV17 mitochondrial inner membrane protein	-0.744758	1232.12	735.288
3008	HIST1H1E	histone cluster 1, H1e	-0.743947	9426.88	5628.82
1611	DAP	death-associated protein	-0.74274	1824.99	1090.62
26173	INTS1	integrator complex subunit 1	-0.741561	12158	7271.6
84726	PRRC2B	proline-rich coiled-coil 2B	-0.741547	1445.31	864.434
51537	MTFP1	mitochondrial fission process 1	-0.739933	2556.09	1530.51
7009	TMBIM6	transmembrane BAX inhibitor motif containing 6	-0.739174	59527.4	35661.8
9711	KIAA0226	KIAA0226	-0.739082	1337.74	801.468
1351	COX8A	cytochrome c oxidase subunit VIIIA (ubiquitous)	-0.738945	38339.5	22972.2
51006	SLC35C2	solute carrier family 35, member C2	-0.737845	1433.98	859.862
6845	VAMP7	vesicle-associated membrane protein 7	-0.7377	2633.21	1579.12
91683	SYT12	synaptotagmin XII	-0.735865	4132.77	2481.56
7905	REEP5	receptor accessory protein 5	-0.73494	7873.56	4730.77
10567	RABAC1	Rab acceptor 1 (prenylated)	-0.734858	10693.9	6425.71
146057	TTBK2	tau tubulin kinase 2	-0.734744	1321.83	794.321
10712	FAM189B	family with sequence similarity 189, member B	-0.731892	3101.62	1867.53
112464	PRKCDBP	protein kinase C, delta binding protein	-0.731875	2069.77	1246.25
26175	C14orf109	chromosome 14 open reading frame 109	-0.730955	1708.78	1029.55
5127	CDK16	cyclin-dependent kinase 16	-0.730464	11222.4	6763.83
64975	MRPL41	mitochondrial ribosomal protein L41	-0.72926	21699.7	13089.5
114904	C1QTNF6	C1q and tumor necrosis factor related protein 6	-0.729213	4896.22	2953.56
254863	C17orf61	chromosome 17 open reading frame 61	-0.727847	7388.19	4461.02
55624	POMGNT1	protein O-linked mannose beta1,2-N-acetylglucosaminyltransferase	-0.727539	12895.1	7787.78
80025	PANK2	pantothenate kinase 2	-0.727132	1469.03	887.448
10904	BLCAP	bladder cancer associated protein	-0.726728	2804.43	1694.64
84790	TUBA1C	tubulin, alpha 1c	-0.726361	91768.9	55467.6
414919	C8orf82	chromosome 8 open reading frame 82	-0.726326	7831.97	4733.96
84265	POLR3GL	polymerase (RNA) III (DNA directed) polypeptide G (32kD)-like	-0.725875	2318.19	1401.65
4085	MAD2L1	MAD2 mitotic arrest deficient-like 1 (yeast)	-0.725584	2297.89	1389.65
80775	TMEM177	transmembrane protein 177	-0.723206	1152.16	697.919
3654	IRAK1	interleukin-1 receptor-associated kinase 1	-0.722417	1367.81	829.003
1176	AP3S1	adaptor-related protein complex 3, sigma 1 subunit	-0.722072	6375.57	3865.04
9639	ARHGEF10	Rho guanine nucleotide exchange factor (GEF) 10	-0.720263	2811.43	1706.5
51024	FIS1	fission 1 (mitochondrial outer membrane) homolog (S. cerevisiae)	-0.720031	3218.76	1954.06
100170841	C17orf96	chromosome 17 open reading frame 96	-0.719578	2436.96	1479.9
10043	TOM1	target of myb1 (chicken)	-0.71734	2154.22	1310.23
55757	UGGT2	UDP-glucose glycoprotein glucosyltransferase 2	-0.716012	1552.96	945.406
203547	VMA21	VMA21 vacuolar H+-ATPase homolog (S. cerevisiae)	-0.715918	6673.98	4063.23
54935	DUSP23	dual specificity phosphatase 23	-0.714025	2973.78	1812.87
224	ALDH3A2	aldehyde dehydrogenase 3 family, member A2	-0.713087	2385.23	1455.02
7262	PHLDA2	pleckstrin homology-like domain, family A, member 2	-0.711413	12095.7	7387.12
4668	NAGA	N-acetylgalactosaminidase, alpha-	-0.710929	3317.23	2026.58
977	CD151	CD151 molecule (Raph blood group)	-0.709881	27150.2	16598.8
2653	GCSH	glycine cleavage system protein H (aminomethyl carrier)	-0.707516	10803.6	6615.85
79623	GALNT14	UDP-N-acetyl-alpha-D-galactosamine:polypeptide N-acetylgalactosaminyltransferase 14 (GalNAc-T14)	-0.705853	1133.44	694.888
126353	C19orf21	chromosome 19 open reading frame 21	-0.70545	2197.03	1347.33
11236	RNF139	ring finger protein 139	-0.705222	3513.65	2155.09
54749	EPDR1	ependymin related protein 1 (zebrafish)	-0.704054	3534.43	2169.59
9553	MRPL33	mitochondrial ribosomal protein L33	-0.702814	6453.82	3965.05
64951	MRPS24	mitochondrial ribosomal protein S24	-0.702365	30502.7	18745.9
440689	HIST2H2BF	histone cluster 2, H2bf	-0.701044	4456.18	2741.12
388962	BOLA3	bolA homolog 3 (E. coli)	-0.699268	1777.84	1094.95
84310	C7orf50	chromosome 7 open reading frame 50	-0.698134	2261.27	1393.77
7114	TMSB4X	thymosin beta 4, X-linked	-0.698108	7983	4920.56
145553	MDP1	magnesium-dependent phosphatase 1	-0.694922	2144.94	1325.02
84888	SPPL2A	signal peptide peptidase-like 2A	-0.694382	2175.1	1344.15
10455	ECI2	enoyl-CoA delta isomerase 2	-0.692857	4394.38	2718.49
51101	FAM164A	family with sequence similarity 164, member A	-0.691037	1024.73	634.727
10360	NPM3	nucleophosmin/nucleoplasmin 3	-0.689778	8161.25	5059.56
5827	PXMP2	peroxisomal membrane protein 2, 22kDa	-0.689067	4261.36	2643.13
5529	PPP2R5E	protein phosphatase 2, regulatory subunit B', epsilon isoform	-0.688445	7533.21	4674.53
55556	ENOSF1	enolase superfamily member 1	-0.688317	3445.48	2138.19
2029	ENSA	endosulfine alpha	-0.688126	4314.04	2677.55
440574	C1orf151	chromosome 1 open reading frame 151	-0.687998	24537.1	15230.5
5631	PRPS1	phosphoribosyl pyrophosphate synthetase 1	-0.687466	3434.79	2132.81
55502	HES6	hairy and enhancer of split 6 (Drosophila)	-0.686134	1085.92	674.915
6526	SLC5A3	solute carrier family 5 (sodium/myo-inositol cotransporter), member 3	-0.68591	2875.22	1787.27
2014	EMP3	epithelial membrane protein 3	-0.685825	1143.05	710.577
10622	POLR3G	polymerase (RNA) III (DNA directed) polypeptide G (32kD)	-0.685149	1264.89	786.688
4501	MT1X	metallothionein 1X	-0.683115	1231.1	766.75
4758	NEU1	sialidase 1 (lysosomal sialidase)	-0.683074	3478.49	2166.53
51234	TMEM85	transmembrane protein 85	-0.68212	8408.27	5240.44
4358	MPV17	MpV17 mitochondrial inner membrane protein	-0.681636	3685.45	2297.73
6923	TCEB2	transcription elongation factor B (SIII), polypeptide 2 (18kDa, elongin B)	-0.681478	1408	877.926
4499	MT1M	metallothionein 1M	-0.679846	10154.4	6338.72
8570	KHSRP	KH-type splicing regulatory protein	-0.678389	33391.2	20864.9
10413	YAP1	Yes-associated protein 1	-0.678274	5554.93	3471.34
7076	TIMP1	TIMP metallopeptidase inhibitor 1	-0.67709	1688.35	1055.94
27436	EML4	echinoderm microtubule associated protein like 4	-0.676858	2494.85	1560.6
53373	TPCN1	two pore segment channel 1	-0.674734	1305.69	817.945
89891	WDR34	WD repeat domain 34	-0.67431	5171.72	3240.77
60370	AVPI1	arginine vasopressin-induced 1	-0.672566	2684.02	1683.92
8140	SLC7A5	solute carrier family 7 (amino acid transporter light chain, L system), member 5	-0.671514	15066.1	9459.18
84064	HDHD2	haloacid dehalogenase-like hydrolase domain containing 2	-0.671059	3537.92	2221.98
8330	HIST1H2AK	histone cluster 1, H2ak	-0.670885	27238.7	17109.2
29796	UQCR10	ubiquinol-cytochrome c reductase, complex III subunit X	-0.668926	34386.2	21628
1176	AP3S1	adaptor-related protein complex 3, sigma 1 subunit	-0.668725	5038.61	3169.6
573	BAG1	BCL2-associated athanogene	-0.668476	2021.27	1271.73
203286	ANKS6	ankyrin repeat and sterile alpha motif domain containing 6	-0.668315	1678.59	1056.24
10971	YWHAQ	tyrosine 3-monooxygenase/tryptophan 5-monooxygenase activation protein, theta polypeptide	-0.66673	2511.38	1582
55970	GNG12	guanine nucleotide binding protein (G protein), gamma 12	-0.666286	2608.9	1643.94
51390	AIG1	androgen-induced 1	-0.665437	1504.41	948.527
254359	ZDHHC24	zinc finger, DHHC-type containing 24	-0.66298	1660.37	1048.64
116151	C20orf108	chromosome 20 open reading frame 108	-0.661751	2695.48	1703.84
51287	CHCHD8	coiled-coil-helix-coiled-coil-helix domain containing 8	-0.661705	2934.75	1855.15
2317	FLNB	filamin B, beta	-0.660257	2339.21	1480.17
51083	GAL	galanin prepropeptide	-0.660149	10868.4	6877.66
27132	CPNE7	copine VII	-0.659943	1742.23	1102.66
26503	SLC17A5	solute carrier family 17 (anion/sugar transporter), member 5	-0.65957	1060.75	671.525
474383	F8A2	coagulation factor VIII-associated 2	-0.659248	2596.52	1644.14
10959	TMED2	transmembrane emp24 domain trafficking protein 2	-0.65822	24685.4	15642.2
214	ALCAM	activated leukocyte cell adhesion molecule	-0.658045	3005.65	1904.79
64118	DUS1L	dihydrouridine synthase 1-like (S. cerevisiae)	-0.658023	15955.4	10111.7
6520	SLC3A2	solute carrier family 3 (activators of dibasic and neutral amino acid transport), member 2	-0.65774	5655.85	3585.08
4319	MMP10	matrix metallopeptidase 10 (stromelysin 2)	-0.657576	1222.63	775.076
58478	ENOPH1	enolase-phosphatase 1	-0.657338	1692.12	1072.88
10744	PTTG2	pituitary tumor-transforming 2	-0.655184	5231.63	3322.05
10890	RAB10	RAB10, member RAS oncogene family	-0.655141	5128.2	3256.48
81490	PTDSS2	phosphatidylserine synthase 2	-0.654501	4284.17	2721.71
347862	PDDC1	Parkinson disease 7 domain containing 1	-0.653544	5464.69	3473.99
55142	HAUS2	HAUS augmin-like complex, subunit 2	-0.652316	1155.35	735.103
55788	LMBRD1	LMBR1 domain containing 1	-0.65227	2823.47	1796.52
4291	MLF1	myeloid leukemia factor 1	-0.650524	2478.49	1578.92
389362	PSMG4	proteasome (prosome, macropain) assembly chaperone 4	-0.650387	1753.45	1117.14
3675	ITGA3	integrin, alpha 3 (antigen CD49C, alpha 3 subunit of VLA-3 receptor)	-0.649927	3296.11	2100.65
53615	MBD3	methyl-CpG binding domain protein 3	-0.649835	2153.15	1372.32
2548	GAA	glucosidase, alpha; acid	-0.649721	4442.67	2831.77
401397	LOC401397	hypothetical LOC401397	-0.648043	8101.82	5170.14
317772	HIST2H2AB	histone cluster 2, H2ab	-0.647308	8110.37	5178.23
26258	PLDN	pallidin homolog (mouse)	-0.647096	3997.2	2552.47
389541	C7orf59	chromosome 7 open reading frame 59	-0.646625	14736.3	9413.13
10897	YIF1A	Yip1 interacting factor homolog A (S. cerevisiae)	-0.646301	3337.06	2132.1
7184	HSP90B1	heat shock protein 90kDa beta (Grp94), member 1	-0.64621	59556.1	38053.8
9616	RNF7	ring finger protein 7	-0.644695	9311.15	5955.67
55848	C9orf46	chromosome 9 open reading frame 46	-0.644588	2130.5	1362.83
29796	UQCR10	ubiquinol-cytochrome c reductase, complex III subunit X	-0.644475	6897.34	4412.41
654483	BOLA2B	bolA homolog 2B (E. coli)	-0.643589	55270.8	35379.9
1465	CSRP1	cysteine and glycine-rich protein 1	-0.643572	1186.84	759.728
387882	C12orf75	chromosome 12 open reading frame 75	-0.643055	1178.25	754.498
79590	MRPL24	mitochondrial ribosomal protein L24	-0.643035	4648.61	2976.81
4259	MGST3	microsomal glutathione S-transferase 3	-0.642948	8118.5	5199.11
29855	UBN1	ubinuclein 1	-0.642781	2066.42	1323.5
159090	FAM122B	family with sequence similarity 122B	-0.642548	4475.87	2867.16
55033	FKBP14	FK506 binding protein 14, 22 kDa	-0.642479	1160.93	743.705
93099	DMKN	dermokine	-0.642032	10912.7	6992.99
400	ARL1	ADP-ribosylation factor-like 1	-0.64163	3465.61	2221.42
166647	GPR125	G protein-coupled receptor 125	-0.641363	1498.95	960.985
4259	MGST3	microsomal glutathione S-transferase 3	-0.640951	10883.2	6979.29
171546	C14orf147	chromosome 14 open reading frame 147	-0.640869	2443.09	1566.82
109	ADCY3	adenylate cyclase 3	-0.64009	2867.64	1840.08
4282	MIF	macrophage migration inhibitory factor (glycosylation-inhibiting factor)	-0.639629	116226	74602.6
8263	F8A1	coagulation factor VIII-associated 1	-0.639453	9757.3	6263.76
4287	ATXN3	ataxin 3	-0.639003	2061.73	1323.95
10381	TUBB3	tubulin, beta 3	-0.638745	1504.29	966.162
6748	SSR4	signal sequence receptor, delta (translocon-associated protein delta)	-0.637904	11347.1	7292.17
29801	ZDHHC8	zinc finger, DHHC-type containing 8	-0.63721	3836.91	2466.96
2589	GALNT1	UDP-N-acetyl-alpha-D-galactosamine:polypeptide N-acetylgalactosaminyltransferase 1 (GalNAc-T1)	-0.637182	1493.47	960.255
9689	BZW1	basic leucine zipper and W2 domains 1	-0.637048	2643.4	1699.78
134218	DNAJC21	DnaJ (Hsp40) homolog, subfamily C, member 21	-0.636296	1659.2	1067.47
7866	IFRD2	interferon-related developmental regulator 2	-0.636191	2493.68	1604.46
4848	CNOT2	CCR4-NOT transcription complex, subunit 2	-0.63455	3337.71	2149.96
5834	PYGB	phosphorylase, glycogen; brain	-0.63305	3441.77	2219.29
4942	OAT	ornithine aminotransferase	-0.632325	6515.14	4203.15
79073	TMEM109	transmembrane protein 109	-0.630731	3584.15	2314.82
2879	GPX4	glutathione peroxidase 4 (phospholipid hydroperoxidase)	-0.629738	8538.97	5518.69
4155	MBP	myelin basic protein	-0.629185	1277.91	826.222
79080	CCDC86	coiled-coil domain containing 86	-0.628682	7473.51	4833.62
975	CD81	CD81 molecule	-0.628519	9584.88	6199.88
51372	CCDC72	coiled-coil domain containing 72	-0.627931	12028.1	7783.41
54918	CMTM6	CKLF-like MARVEL transmembrane domain containing 6	-0.627518	1764.4	1142.08
79180	EFHD2	EF-hand domain family, member D2	-0.626072	14790.5	9583.31
55652	SLC48A1	solute carrier family 48 (heme transporter), member 1	-0.62475	4112.12	2666.84
7048	TGFBR2	transforming growth factor, beta receptor II (70/80kDa)	-0.622992	3932.39	2553.39
8720	MBTPS1	membrane-bound transcription factor peptidase, site 1	-0.622545	2204.1	1431.62
641746	LOC641746	glycine cleavage system protein H pseudogene	-0.622013	5547.1	3604.3
81831	NETO2	neuropilin (NRP) and tolloid (TLL)-like 2	-0.621702	7229.14	4698.25
79026	AHNAK	AHNAK nucleoprotein	-0.621444	18488	12017.6
6386	SDCBP	syndecan binding protein (syntenin)	-0.620799	3579.81	2327.99
28998	MRPL13	mitochondrial ribosomal protein L13	-0.620474	20353.9	13239.4
8331	HIST1H2AJ	histone cluster 1, H2aj	-0.619631	30735.6	20003.9
334	APLP2	amyloid beta (A4) precursor-like protein 2	-0.619467	20328.6	13232.1
6319	SCD	stearoyl-CoA desaturase (delta-9-desaturase)	-0.619277	1393.25	906.999
84319	C3orf26	chromosome 3 open reading frame 26	-0.618689	11152	7262.85
5829	PXN	paxillin	-0.617701	28214.7	18387.8
55654	TMEM127	transmembrane protein 127	-0.617102	1780.48	1160.84
79018	C17orf39	chromosome 17 open reading frame 39	-0.616046	1146.42	747.99
30851	TAX1BP3	Tax1 (human T-cell leukemia virus type I) binding protein 3	-0.615827	2600.55	1697
8336	HIST1H2AM	histone cluster 1, H2am	-0.615175	11996.5	7831.93
3516	RBPJ	recombination signal binding protein for immunoglobulin kappa J region	-0.612926	1979.15	1294.11
7414	VCL	vinculin	-0.612785	4744.37	3102.5
84270	C9orf89	chromosome 9 open reading frame 89	-0.612668	2558.94	1673.51
790955	C11orf83	chromosome 11 open reading frame 83	-0.610617	5180.78	3392.98
284119	PTRF	polymerase I and transcript release factor	-0.609893	25614.9	16784
23484	LEPROTL1	leptin receptor overlapping transcript-like 1	-0.608676	1712.75	1123.22
7991	TUSC3	tumor suppressor candidate 3	-0.607479	4784.8	3140.47
654483	BOLA2B	bolA homolog 2B (E. coli)	-0.60746	33667.6	22097.8
30833	NT5C	5', 3'-nucleotidase, cytosolic	-0.606054	10200	6701.34
23299	BICD2	bicaudal D homolog 2 (Drosophila)	-0.605445	1579.84	1038.38
3556	IL1RAP	interleukin 1 receptor accessory protein	-0.604681	1028.36	676.264
9813	KIAA0494	KIAA0494	-0.604331	2034.03	1337.93
1947	EFNB1	ephrin-B1	-0.604035	2927.12	1925.79
8974	P4HA2	prolyl 4-hydroxylase, alpha polypeptide II	-0.603704	1478.38	972.865
10907	TXNL4A	thioredoxin-like 4A	-0.602378	5729.02	3773.52
4486	MST1R	macrophage stimulating 1 receptor (c-met-related tyrosine kinase)	-0.601815	1256.75	828.106
170622	COMMD6	COMM domain containing 6	-0.601066	7441.96	4906.24
6023	RMRP	RNA component of mitochondrial RNA processing endoribonuclease	-0.600623	1340.76	884.19
10067	SCAMP3	secretory carrier membrane protein 3	-0.600617	13031.3	8593.8
10954	PDIA5	protein disulfide isomerase family A, member 5	-0.600505	1448.64	955.412
55108	BSDC1	BSD domain containing 1	-0.60047	2100.44	1385.32
152217	LOC152217	hypothetical LOC152217	-0.600206	6228.04	4108.39
9883	POM121	POM121 membrane glycoprotein	-0.599941	1191.36	786.038
1810	DR1	down-regulator of transcription 1, TBP-binding (negative cofactor 2)	-0.598994	2530.06	1670.38
284004	HEXDC	hexosaminidase (glycosyl hydrolase family 20, catalytic domain) containing	-0.597423	3441.52	2274.62
123879	DCUN1D3	DCN1, defective in cullin neddylation 1, domain containing 3 (S. cerevisiae)	-0.59705	1796.14	1187.43
23412	COMMD3	COMM domain containing 3	-0.596557	2271.89	1502.47
3161	HMMR	hyaluronan-mediated motility receptor (RHAMM)	-0.595459	3971.14	2628.23
284889	LOC284889	hypothetical LOC284889	-0.595104	1199.82	794.276
60481	ELOVL5	ELOVL fatty acid elongase 5	-0.594786	1642.87	1087.81
83637	ZMIZ2	zinc finger, MIZ-type containing 2	-0.593095	3022.84	2003.9
55082	ARGLU1	arginine and glutamate rich 1	-0.59288	2591.42	1718.16
8879	SGPL1	sphingosine-1-phosphate lyase 1	-0.591888	1099.31	729.366
64837	KLC2	kinesin light chain 2	-0.591844	12517.1	8305
84331	FAM195A	family with sequence similarity 195, member A	-0.591453	4554.13	3022.46
283373	ANKRD52	ankyrin repeat domain 52	-0.590446	15934.2	10582.5
9217	VAPB	VAMP (vesicle-associated membrane protein)-associated protein B and C	-0.590219	1833.18	1217.67
55624	POMGNT1	protein O-linked mannose beta1,2-N-acetylglucosaminyltransferase	-0.590193	10034.7	6665.56
475	ATOX1	ATX1 antioxidant protein 1 homolog (yeast)	-0.588463	5113.01	3400.41
284361	C19orf63	chromosome 19 open reading frame 63	-0.588075	12446.9	8280.03
54431	DNAJC10	DnaJ (Hsp40) homolog, subfamily C, member 10	-0.587214	2053.79	1367.06
78999	LRFN4	leucine rich repeat and fibronectin type III domain containing 4	-0.585738	8114.66	5406.86
85235	HIST1H2AH	histone cluster 1, H2ah	-0.585705	20494.1	13655.7
25845	PP7080	hypothetical LOC25845	-0.585395	1478.65	985.47
79671	NLRX1	NLR family member X1	-0.583529	2031.43	1355.63
79778	MICALL2	MICAL-like 2	-0.582276	1264.66	844.675
29929	ALG6	asparagine-linked glycosylation 6, alpha-1,3-glucosyltransferase homolog (S. cerevisiae)	-0.582241	1924.55	1285.45
10652	YKT6	YKT6 v-SNARE homolog (S. cerevisiae)	-0.581556	3020.25	2018.26
7327	UBE2G2	ubiquitin-conjugating enzyme E2G 2	-0.581234	4036.57	2698.01
54431	DNAJC10	DnaJ (Hsp40) homolog, subfamily C, member 10	-0.581055	1292.38	863.922
23753	SDF2L1	stromal cell-derived factor 2-like 1	-0.580758	26990	18045.8
79650	C16orf57	chromosome 16 open reading frame 57	-0.580684	9158.93	6124.09
4233	MET	met proto-oncogene (hepatocyte growth factor receptor)	-0.579924	10516.9	7035.78
64747	MFSD1	major facilitator superfamily domain containing 1	-0.57863	1143.34	765.582
5879	RAC1	ras-related C3 botulinum toxin substrate 1 (rho family, small GTP binding protein Rac1)	-0.577649	5263.04	3526.53
975	CD81	CD81 molecule	-0.577409	10416.6	6980.85
728489	DNLZ	DNL-type zinc finger	-0.577291	17326.7	11612.7
113246	C12orf57	chromosome 12 open reading frame 57	-0.576929	12406	8316.87
5134	PDCD2	programmed cell death 2	-0.5762	1237.15	829.791
84933	C8orf76	chromosome 8 open reading frame 76	-0.576159	2879.68	1931.54
93099	DMKN	dermokine	-0.575924	2798.44	1877.35
9423	NTN1	netrin 1	-0.575849	2193.96	1471.91
392	ARHGAP1	Rho GTPase activating protein 1	-0.575736	10678.8	7164.85
100093630	SNHG8	small nucleolar RNA host gene 8 (non-protein coding)	-0.574475	12885.5	8653
10195	ALG3	asparagine-linked glycosylation 3, alpha-1,3- mannosyltransferase homolog (S. cerevisiae)	-0.573667	3412.59	2292.94
4828	NMB	neuromedin B	-0.573462	2054.94	1380.93
23446	SLC44A1	solute carrier family 44, member 1	-0.573434	4315.05	2899.78
26521	TIMM8B	translocase of inner mitochondrial membrane 8 homolog B (yeast)	-0.573178	17108.1	11498.9
5932	RBBP8	retinoblastoma binding protein 8	-0.572807	2311.1	1553.77
51322	WAC	WW domain containing adaptor with coiled-coil	-0.571468	5042.5	3393.26
23212	RRS1	RRS1 ribosome biogenesis regulator homolog (S. cerevisiae)	-0.570358	4106.69	2765.65
6446	SGK1	serum/glucocorticoid regulated kinase 1	-0.569777	2089.64	1407.83
57153	SLC44A2	solute carrier family 44, member 2	-0.569507	1312.25	884.255
3710	ITPR3	inositol 1,4,5-trisphosphate receptor, type 3	-0.568551	2081.8	1403.75
84987	C12orf62	chromosome 12 open reading frame 62	-0.56793	16487.3	11122.1
27434	POLM	polymerase (DNA directed), mu	-0.567577	1700.49	1147.4
3159	HMGA1	high mobility group AT-hook 1	-0.567447	20559.4	13873.7
3029	HAGH	hydroxyacylglutathione hydrolase	-0.567198	4896.73	3304.93
79651	RHBDF2	rhomboid 5 homolog 2 (Drosophila)	-0.567065	1302.04	878.863
11173	ADAMTS7	ADAM metallopeptidase with thrombospondin type 1 motif, 7	-0.566849	114279	77148.7
83638	C11orf68	chromosome 11 open reading frame 68	-0.566398	1270.98	858.292
79838	TMC5	transmembrane channel-like 5	-0.565525	1049.07	708.864
8935	SKAP2	src kinase associated phosphoprotein 2	-0.564752	2083.76	1408.77
677768	SCARNA13	small Cajal body-specific RNA 13	-0.564452	6503.26	4397.58
9557	CHD1L	chromodomain helicase DNA binding protein 1-like	-0.563682	1169.45	791.221
8334	HIST1H2AC	histone cluster 1, H2ac	-0.563577	2655	1796.43
285362	SUMF1	sulfatase modifying factor 1	-0.562433	2308.49	1563.21
29123	ANKRD11	ankyrin repeat domain 11	-0.562408	5530.3	3744.96
10776	ARPP19	cAMP-regulated phosphoprotein, 19kDa	-0.561798	1296.71	878.466
37	ACADVL	acyl-CoA dehydrogenase, very long chain	-0.561184	12938.7	8769.14
8720	MBTPS1	membrane-bound transcription factor peptidase, site 1	-0.560655	2609.06	1768.93
10914	PAPOLA	poly(A) polymerase alpha	-0.559956	3683.41	2498.54
51115	FAM82B	family with sequence similarity 82, member B	-0.559631	2635.11	1787.86
51160	VPS28	vacuolar protein sorting 28 homolog (S. cerevisiae)	-0.559502	6330.59	4295.54
3855	KRT7	keratin 7	-0.558917	19953.4	13544.6
8804	CREG1	cellular repressor of E1A-stimulated genes 1	-0.558887	6212.65	4217.31
7167	TPI1	triosephosphate isomerase 1	-0.557761	43526.1	29569.7
81552	VOPP1	vesicular, overexpressed in cancer, prosurvival protein 1	-0.556761	3105	2110.86
55012	PPP2R3C	protein phosphatase 2, regulatory subunit B'', gamma	-0.555496	3927.33	2672.25
22905	EPN2	epsin 2	-0.553937	5379.4	3664.23
4097	MAFG	v-maf musculoaponeurotic fibrosarcoma oncogene homolog G (avian)	-0.553901	2838.95	1933.82
8335	HIST1H2AB	histone cluster 1, H2ab	-0.553829	2750.92	1873.96
6648	SOD2	superoxide dismutase 2, mitochondrial	-0.553246	5308.27	3617.51
208	AKT2	v-akt murine thymoma viral oncogene homolog 2	-0.553178	2232.71	1521.63
55353	LAPTM4B	lysosomal protein transmembrane 4 beta	-0.55308	14235.8	9702.61
55752	SEPT11	septin 11	-0.551331	1829.78	1248.62
8531	CSDA	cold shock domain protein A	-0.551043	3315.76	2263.1
158931	TCEAL6	transcription elongation factor A (SII)-like 6	-0.550721	1670.81	1140.63
1266	CNN3	calponin 3, acidic	-0.549499	4059.14	2773.43
53838	C11orf24	chromosome 11 open reading frame 24	-0.549471	3726.45	2546.18
55839	CENPN	centromere protein N	-0.54902	1863.42	1273.62
124565	SLC38A10	solute carrier family 38, member 10	-0.54885	6650.07	4545.76
128240	APOA1BP	apolipoprotein A-I binding protein	-0.547643	5165.41	3533.85
163732	CITED4	Cbp/p300-interacting transactivator, with Glu/Asp-rich carboxy-terminal domain, 4	-0.546978	23756.9	16260.5
55196	C12orf35	chromosome 12 open reading frame 35	-0.545989	1885.46	1291.39
51573	GDE1	glycerophosphodiester phosphodiesterase 1	-0.545952	2209.14	1513.12
2764	GMFB	glia maturation factor, beta	-0.545884	1835.1	1256.99
8531	CSDA	cold shock domain protein A	-0.544648	7662.23	5252.91
51222	ZNF219	zinc finger protein 219	-0.543997	2240.41	1536.63
29123	ANKRD11	ankyrin repeat domain 11	-0.542663	1505.3	1033.39
5664	PSEN2	presenilin 2 (Alzheimer disease 4)	-0.541639	1345.42	924.289
6723	SRM	spermidine synthase	-0.540739	2565.68	1763.7
1455	CSNK1G2	casein kinase 1, gamma 2	-0.540648	2921.77	2008.6
29952	DPP7	dipeptidyl-peptidase 7	-0.540279	2334.23	1605.11
5300	PIN1	peptidylprolyl cis/trans isomerase, NIMA-interacting 1	-0.539877	2646.47	1820.32
8558	CDK10	cyclin-dependent kinase 10	-0.539508	2049.56	1410.11
7803	PTP4A1	protein tyrosine phosphatase type IVA, member 1	-0.537994	2421.81	1667.97
25996	REXO2	REX2, RNA exonuclease 2 homolog (S. cerevisiae)	-0.537841	7104.89	4893.85
60370	AVPI1	arginine vasopressin-induced 1	-0.537762	1739.61	1198.31
22864	R3HDM2	R3H domain containing 2	-0.537693	1747.97	1204.12
79102	RNF26	ring finger protein 26	-0.537458	4870.87	3355.95
51696	HECA	headcase homolog (Drosophila)	-0.537016	1060.56	730.929
26472	PPP1R14B	protein phosphatase 1, regulatory (inhibitor) subunit 14B	-0.536309	20865.9	14387.7
6117	RPA1	replication protein A1, 70kDa	-0.535616	8066.21	5564.59
10947	AP3M2	adaptor-related protein complex 3, mu 2 subunit	-0.535338	1308.25	902.692
5999	RGS4	regulator of G-protein signaling 4	-0.533989	77458.3	53496
51367	POP5	processing of precursor 5, ribonuclease P/MRP subunit (S. cerevisiae)	-0.53364	7802.34	5389.93
283638	KIAA0284	KIAA0284	-0.533011	7954.42	5497.39
653333	FAM86B2	family with sequence similarity 86, member B2	-0.532719	1170.96	809.429
10130	PDIA6	protein disulfide isomerase family A, member 6	-0.532535	3489.02	2412.1
55558	PLXNA3	plexin A3	-0.531999	1071.25	740.874
5861	RAB1A	RAB1A, member RAS oncogene family	-0.531749	1094.24	756.906
51372	CCDC72	coiled-coil domain containing 72	-0.531601	4459.24	3084.84
4781	NFIB	nuclear factor I/B	-0.530552	1193.49	826.244
84248	FYTTD1	forty-two-three domain containing 1	-0.528378	1393.91	966.442
5151	PDE8A	phosphodiesterase 8A	-0.528169	1044.54	724.319
5424	POLD1	polymerase (DNA directed), delta 1, catalytic subunit 125kDa	-0.527607	2946.33	2043.88
27433	TOR2A	torsin family 2, member A	-0.525922	1160.42	805.931
79039	DDX54	DEAD (Asp-Glu-Ala-Asp) box polypeptide 54	-0.525349	1045.08	726.11
9969	MED13	mediator complex subunit 13	-0.524999	2404.24	1670.85
51633	OTUD6B	OTU domain containing 6B	-0.524501	1183.57	822.817
81858	SHARPIN	SHANK-associated RH domain interactor	-0.523412	2606.38	1813.32
1376	CPT2	carnitine palmitoyltransferase 2	-0.522757	1871.64	1302.74
84282	RNF135	ring finger protein 135	-0.522322	1427.73	994.058
642361	LOC642361	hypothetical LOC642361	-0.521948	1541.8	1073.75
84951	TNS4	tensin 4	-0.521657	5597.46	3899.03
54543	TOMM7	translocase of outer mitochondrial membrane 7 homolog (yeast)	-0.521411	71026.7	49483.6
23186	RCOR1	REST corepressor 1	-0.521321	2744.77	1912.38
285958	C7orf40	chromosome 7 open reading frame 40	-0.521206	3493.98	2434.57
9897	KIAA0196	KIAA0196	-0.520895	3142.83	2190.36
8303	SNN	stannin	-0.520659	1030.68	718.442
54876	DCAF16	DDB1 and CUL4 associated factor 16	-0.520521	1337.11	932.126
23433	RHOQ	ras homolog gene family, member Q	-0.520193	1179.04	822.119
6282	S100A11	S100 calcium binding protein A11	-0.519934	10383.5	7241.49
5359	PLSCR1	phospholipid scramblase 1	-0.51983	1099.6	766.921
116143	WDR92	WD repeat domain 92	-0.518966	1134.65	791.839
51643	TMBIM4	transmembrane BAX inhibitor motif containing 4	-0.518667	5180.66	3616.18
84650	EBPL	emopamil binding protein-like	-0.518041	4832.16	3374.39
81858	SHARPIN	SHANK-associated RH domain interactor	-0.517973	2206.55	1540.95
64118	DUS1L	dihydrouridine synthase 1-like (S. cerevisiae)	-0.517801	4224.89	2950.81
8899	PRPF4B	PRP4 pre-mRNA processing factor 4 homolog B (yeast)	-0.51774	1097.39	766.49
51092	SIDT2	SID1 transmembrane family, member 2	-0.517651	1222.66	854.04
2181	ACSL3	acyl-CoA synthetase long-chain family member 3	-0.516354	1206.8	843.715
6282	S100A11	S100 calcium binding protein A11	-0.515347	8233.47	5760.34
2017	CTTN	cortactin	-0.513996	106481	74566.6
80019	UBTD1	ubiquitin domain containing 1	-0.513444	2218.86	1554.42
6001	RGS10	regulator of G-protein signaling 10	-0.513378	6226.7	4362.3
6232	RPS27	ribosomal protein S27	-0.512867	158340	110969
10493	VAT1	vesicle amine transport protein 1 homolog (T. californica)	-0.512644	2443.03	1712.41
4540	ND5	NADH dehydrogenase, subunit 5 (complex I)	-0.511894	16204.4	11364.2
440026	TMEM41B	transmembrane protein 41B	-0.511195	1034.69	725.982
2787	GNG5	guanine nucleotide binding protein (G protein), gamma 5	-0.510448	9183.33	6446.74
8341	HIST1H2BN	histone cluster 1, H2bn	-0.510441	1211.48	850.471
401115	C4orf48	chromosome 4 open reading frame 48	-0.509975	8214.4	5768.43
54468	MIOS	missing oocyte, meiosis regulator, homolog (Drosophila)	-0.509554	1134.09	796.627
10972	TMED10	transmembrane emp24-like trafficking protein 10 (yeast)	-0.509325	6331.13	4447.94
64801	ARV1	ARV1 homolog (S. cerevisiae)	-0.50925	1552.43	1090.72
56948	SDR39U1	short chain dehydrogenase/reductase family 39U, member 1	-0.508319	1460.96	1027.11
25864	ABHD14A	abhydrolase domain containing 14A	-0.508308	1368.16	961.879
1737	DLAT	dihydrolipoamide S-acetyltransferase	-0.508076	1069.77	752.219
573	BAG1	BCL2-associated athanogene	-0.507895	1095.13	770.146
100533106	ZHX1-C8ORF76	ZHX1-C8orf76 readthrough	-0.506356	1125.3	792.212
444	ASPH	aspartate beta-hydroxylase	-0.506327	1896.54	1335.19
130340	AP1S3	adaptor-related protein complex 1, sigma 3 subunit	-0.506191	1289.24	907.727
23309	SIN3B	SIN3 homolog B, transcription regulator (yeast)	-0.504653	5475.48	3859.28
84661	DPY30	dpy-30 homolog (C. elegans)	-0.504234	4285.3	3021.29
51321	AMZ2	archaelysin family metallopeptidase 2	-0.503874	4769.87	3363.76
50805	IRX4	iroquois homeobox 4	-0.503195	18137.3	12796.7
4134	MAP4	microtubule-associated protein 4	-0.503134	95247.3	67203.9
58477	SRPRB	signal recognition particle receptor, B subunit	-0.503025	4102.23	2894.64
26994	RNF11	ring finger protein 11	-0.502914	7156.4	5050.12
89122	TRIM4	tripartite motif containing 4	-0.502562	1964.32	1386.52
4539	ND4L	NADH dehydrogenase, subunit 4L (complex I)	-0.501932	119254	84212.8
7917	BAG6	BCL2-associated athanogene 6	-0.501727	35794.3	25280.1
2987	GUK1	guanylate kinase 1	-0.501495	7086.72	5005.88
3557	IL1RN	interleukin 1 receptor antagonist	-0.501422	2350.9	1660.7
29775	CARD10	caspase recruitment domain family, member 10	-0.501231	19976.7	14113.6
23042	PDXDC1	pyridoxal-dependent decarboxylase domain containing 1	-0.500264	4814.76	3403.92
5501	PPP1CC	protein phosphatase 1, catalytic subunit, gamma isozyme	-0.500133	3129.1	2212.4

## Sheet: SuppTable4
Genes upregulated by si-LAMB3 in FaDu
Entrez Gene ID	Gene Symbol	Gene Name	Log2(Cy5/Cy3)	Cy3_RawData	Cy5_RawData
8581	LY6D	lymphocyte antigen 6 complex, locus D	2.32167	1158.72	5792.54
6286	S100P	S100 calcium binding protein P	2.31709	1387.54	6914.46
3429	IFI27	interferon, alpha-inducible protein 27	2.21705	2335.54	10858.9
8638	OASL	2'-5'-oligoadenylate synthetase-like	1.94069	4638.05	17804.9
2261	FGFR3	fibroblast growth factor receptor 3	1.9106	1861.72	6999.39
147166	TRIM16L	tripartite motif containing 16-like	1.8651	2472.31	9006.46
3434	IFIT1	interferon-induced protein with tetratricopeptide repeats 1	1.85898	2193.31	7956.24
3148	HMGB2	high mobility group box 2	1.82396	3691.11	13068.4
3433	IFIT2	interferon-induced protein with tetratricopeptide repeats 2	1.75155	1815.89	6114.49
144501	KRT80	keratin 80	1.60247	3311.58	10056.1
6230	RPS25	ribosomal protein S25	1.51063	47141.5	134322
79586	CHPF	chondroitin polymerizing factor	1.49341	1958.11	5513.13
27249	MMADHC	methylmalonic aciduria (cobalamin deficiency) cblD type, with homocystinuria	1.4871	3814.28	10692.4
84191	FAM96A	family with sequence similarity 96, member A	1.44605	3133.27	8536.93
80830	APOL6	apolipoprotein L, 6	1.3732	1984.83	5141.59
29957	SLC25A24	solute carrier family 25 (mitochondrial carrier; phosphate carrier), member 24	1.35806	1729.84	4434.28
8634	RTCD1	RNA terminal phosphate cyclase domain 1	1.34266	4382.41	11114.6
4067	LYN	v-yes-1 Yamaguchi sarcoma viral related oncogene homolog	1.33881	1682.04	4254.6
29128	UHRF1	ubiquitin-like with PHD and ring finger domains 1	1.33591	1757.31	4436.06
4733	DRG1	developmentally regulated GTP binding protein 1	1.28311	2384.98	5804.17
55432	YOD1	YOD1 OTU deubiquinating enzyme 1 homolog (S. cerevisiae)	1.26747	1101.99	2652.92
27327	TNRC6A	trinucleotide repeat containing 6A	1.23481	1034.07	2433.7
116496	FAM129A	family with sequence similarity 129, member A	1.21277	2023.37	4689.79
5327	PLAT	plasminogen activator, tissue	1.19958	1206.99	2772.12
3866	KRT15	keratin 15	1.1869	5723.63	13030.6
26135	SERBP1	SERPINE1 mRNA binding protein 1	1.18329	6029.2	13692
79031	PDCL3	phosducin-like 3	1.17363	1461.54	3296.93
441478	NRARP	NOTCH-regulated ankyrin repeat protein	1.17216	10060.6	22671.5
5064	PALM	paralemmin	1.15976	1042.09	2328.23
4854	NOTCH3	notch 3	1.13071	1471.14	3221.31
54552	GNL3L	guanine nucleotide binding protein-like 3 (nucleolar)-like	1.13064	1194.32	2615.03
840	CASP7	caspase 7, apoptosis-related cysteine peptidase	1.12617	1199.76	2618.83
135112	NCOA7	nuclear receptor coactivator 7	1.10426	2555.6	5494.27
5698	PSMB9	proteasome (prosome, macropain) subunit, beta type, 9 (large multifunctional peptidase 2)	1.09535	1987.01	4245.54
6788	STK3	serine/threonine kinase 3	1.08983	1566.92	3335.16
23780	APOL2	apolipoprotein L, 2	1.08966	2856.35	6078.99
54910	SEMA4C	sema domain, immunoglobulin domain (Ig), transmembrane domain (TM) and short cytoplasmic domain, (semaphorin) 4C	1.08525	1995.8	4234.57
23576	DDAH1	dimethylarginine dimethylaminohydrolase 1	1.0791	1357.32	2867.64
79990	PLEKHH3	pleckstrin homology domain containing, family H (with MyTH4 domain) member 3	1.07632	1550.65	3269.79
5481	PPID	peptidylprolyl isomerase D	1.07567	1210.89	2552.18
1460	CSNK2B	casein kinase 2, beta polypeptide	1.07528	4420.47	9314.47
3665	IRF7	interferon regulatory factor 7	1.05903	1132.43	2359.45
122953	JDP2	Jun dimerization protein 2	1.04751	3378.74	6983.73
2919	CXCL1	chemokine (C-X-C motif) ligand 1 (melanoma growth stimulating activity, alpha)	1.04686	6525.51	13481.9
10106	CTDSP2	CTD (carboxy-terminal domain, RNA polymerase II, polypeptide A) small phosphatase 2	1.03184	2337.8	4779.94
4312	MMP1	matrix metallopeptidase 1 (interstitial collagenase)	1.02348	3569.95	7257.07
8880	FUBP1	far upstream element (FUSE) binding protein 1	1.02232	1050.24	2133.22
4841	NONO	non-POU domain containing, octamer-binding	1.01832	2099.61	4252.89
29968	PSAT1	phosphoserine aminotransferase 1	1.01169	2819.16	5684.19
6890	TAP1	transporter 1, ATP-binding cassette, sub-family B (MDR/TAP)	1.0085	3483.41	7007.98
10933	MORF4L1	mortality factor 4 like 1	1.00014	9171.67	18345.1
55718	POLR3E	polymerase (RNA) III (DNA directed) polypeptide E (80kD)	0.996319	1217.78	2429.36
682	BSG	basigin (Ok blood group)	0.995647	2662.61	5309.17
2919	CXCL1	chemokine (C-X-C motif) ligand 1 (melanoma growth stimulating activity, alpha)	0.990759	1056.12	2098.76
84364	ARFGAP2	ADP-ribosylation factor GTPase activating protein 2	0.970898	2766.6	5422.7
1870	E2F2	E2F transcription factor 2	0.968207	1095.2	2142.66
5349	FXYD3	FXYD domain containing ion transport regulator 3	0.96096	1490.14	2900.71
2931	GSK3A	glycogen synthase kinase 3 alpha	0.950289	3350.92	6474.85
23151	GRAMD4	GRAM domain containing 4	0.947781	1728.79	3334.66
9111	NMI	N-myc (and STAT) interactor	0.941213	1345.66	2583.86
56924	PAK6	p21 protein (Cdc42/Rac)-activated kinase 6	0.941168	1284.06	2465.5
10561	IFI44	interferon-induced protein 44	0.939804	1638.87	3143.8
220988	HNRNPA3	heterogeneous nuclear ribonucleoprotein A3	0.937183	16379.9	31364
10797	MTHFD2	methylenetetrahydrofolate dehydrogenase (NADP+ dependent) 2, methenyltetrahydrofolate cyclohydrolase	0.93543	3668.83	7016.5
2305	FOXM1	forkhead box M1	0.928515	3045.46	5796.48
11021	RAB35	RAB35, member RAS oncogene family	0.927626	3458.04	6577.69
47	ACLY	ATP citrate lyase	0.924294	1208.35	2293.15
8904	CPNE1	copine I	0.896389	3689.7	6868.01
10946	SF3A3	splicing factor 3a, subunit 3, 60kDa	0.893892	3191.16	5929.75
284996	RNF149	ring finger protein 149	0.891638	2598.45	4820.86
7298	TYMS	thymidylate synthetase	0.891602	5917.57	10978.5
466	ATF1	activating transcription factor 1	0.891143	1180.5	2189.41
2036	EPB41L1	erythrocyte membrane protein band 4.1-like 1	0.88789	3606.94	6674.52
818	CAMK2G	calcium/calmodulin-dependent protein kinase II gamma	0.887365	1421.63	2629.73
1001	CDH3	cadherin 3, type 1, P-cadherin (placental)	0.885017	5991.78	11065.5
1460	CSNK2B	casein kinase 2, beta polypeptide	0.883978	4943.11	9122.3
204	AK2	adenylate kinase 2	0.88277	3664.01	6756.12
162	AP1B1	adaptor-related protein complex 1, beta 1 subunit	0.881363	18171.7	33474.3
4802	NFYC	nuclear transcription factor Y, gamma	0.880893	1439.5	2650.86
1964	EIF1AX	eukaryotic translation initiation factor 1A, X-linked	0.869833	1145.33	2093.03
29970	SCHIP1	schwannomin interacting protein 1	0.869738	2101.87	3840.82
79714	CCDC51	coiled-coil domain containing 51	0.866024	1633.97	2978.12
56681	SAR1A	SAR1 homolog A (S. cerevisiae)	0.86402	10827	19706.2
8904	CPNE1	copine I	0.858317	3705.48	6717.75
7086	TKT	transketolase	0.850514	35225.3	63516.3
3301	DNAJA1	DnaJ (Hsp40) homolog, subfamily A, member 1	0.845893	5067.07	9107.43
2161	F12	coagulation factor XII (Hageman factor)	0.845743	1128.31	2027.79
1299	COL9A3	collagen, type IX, alpha 3	0.845493	1463.87	2630.39
196383	RILPL2	Rab interacting lysosomal protein-like 2	0.843868	1549.03	2780.28
160313	KRT19P2	keratin 19 pseudogene 2	0.843447	4513.29	8098.35
90324	CCDC97	coiled-coil domain containing 97	0.833659	3077.39	5484.52
6125	RPL5	ribosomal protein L5	0.830245	8607.29	15303.7
3033	HADH	hydroxyacyl-CoA dehydrogenase	0.830175	3050.73	5423.9
3320	HSP90AA1	heat shock protein 90kDa alpha (cytosolic), class A member 1	0.827105	77394.6	137307
22823	MTF2	metal response element binding transcription factor 2	0.823907	1389.98	2460.54
204	AK2	adenylate kinase 2	0.823781	2026.82	3587.54
57761	TRIB3	tribbles homolog 3 (Drosophila)	0.822739	4021.73	7113.48
55722	CEP72	centrosomal protein 72kDa	0.822675	1791.01	3167.72
4175	MCM6	minichromosome maintenance complex component 6	0.817905	3467.89	6113.34
56681	SAR1A	SAR1 homolog A (S. cerevisiae)	0.814941	2262.68	3980.56
7319	UBE2A	ubiquitin-conjugating enzyme E2A	0.811264	5259.15	9228.49
10550	ARL6IP5	ADP-ribosylation-like factor 6 interacting protein 5	0.811031	1099.11	1928.36
400709	SIGLEC16	sialic acid binding Ig-like lectin 16 (gene/pseudogene)	0.808376	4081.77	7148.15
81844	TRIM56	tripartite motif containing 56	0.806691	1196.06	2092.14
3927	LASP1	LIM and SH3 protein 1	0.80125	1917.38	3341.25
347404	LANCL3	LanC lantibiotic synthetase component C-like 3 (bacterial)	0.797547	1068.37	1856.98
51571	FAM49B	family with sequence similarity 49, member B	0.793841	5213.92	9039.29
64645	HIAT1	hippocampus abundant transcript 1	0.793837	2774.42	4809.96
5699	PSMB10	proteasome (prosome, macropain) subunit, beta type, 10	0.793283	9112.41	15791.9
56681	SAR1A	SAR1 homolog A (S. cerevisiae)	0.78792	1288.89	2225.37
6643	SNX2	sorting nexin 2	0.778124	2550.02	4373.04
5371	PML	promyelocytic leukemia	0.772933	2627.43	4489.59
57470	LRRC47	leucine rich repeat containing 47	0.771883	1475.29	2519.05
54869	EPS8L1	EPS8-like 1	0.771875	1468.74	2507.86
84293	C10orf58	chromosome 10 open reading frame 58	0.769636	3721.96	6345.34
149076	ZNF362	zinc finger protein 362	0.769173	1100.71	1875.93
54989	ZNF770	zinc finger protein 770	0.76857	1351.35	2302.14
91408	BTF3L4	basic transcription factor 3-like 4	0.767352	1370.04	2332
94236	DNAJA1P5	DnaJ (Hsp40) homolog, subfamily A, member 1 pseudogene 5	0.765139	3559.47	6049.43
51251	NT5C3	5'-nucleotidase, cytosolic III	0.764399	1905.89	3237.46
6627	SNRPA1	small nuclear ribonucleoprotein polypeptide A'	0.763424	7793.72	13229.9
7011	TEP1	telomerase-associated protein 1	0.760792	1058.69	1793.87
91039	DPP9	dipeptidyl-peptidase 9	0.758716	1462.61	2474.71
54101	RIPK4	receptor-interacting serine-threonine kinase 4	0.754527	1742.79	2940.23
54962	TIPIN	TIMELESS interacting protein	0.752552	2331.97	3928.83
360	AQP3	aquaporin 3 (Gill blood group)	0.751388	3556.17	5986.5
26065	LSM14A	LSM14A, SCD6 homolog A (S. cerevisiae)	0.74299	3901.79	6530.2
3304	HSPA1B	heat shock 70kDa protein 1B	0.739422	9218.04	15389.6
22930	RAB3GAP1	RAB3 GTPase activating protein subunit 1 (catalytic)	0.737813	1178.55	1965.4
3337	DNAJB1	DnaJ (Hsp40) homolog, subfamily B, member 1	0.734865	1460.98	2431.42
6513	SLC2A1	solute carrier family 2 (facilitated glucose transporter), member 1	0.733835	7170.51	11925
253725	FAM21C	family with sequence similarity 21, member C	0.725807	1254.46	2074.66
1207	CLNS1A	chloride channel, nucleotide-sensitive, 1A	0.725759	3603.71	5959.72
5721	PSME2	proteasome (prosome, macropain) activator subunit 2 (PA28 beta)	0.724245	45521.4	75202.9
51602	NOP58	NOP58 ribonucleoprotein homolog (yeast)	0.723812	6476.74	10696.6
114569	MAL2	mal, T-cell differentiation protein 2 (gene/pseudogene)	0.721093	8114.28	13375.8
7453	WARS	tryptophanyl-tRNA synthetase	0.720648	3150.43	5191.67
6125	RPL5	ribosomal protein L5	0.7167	71722.3	117870
8780	RIOK3	RIO kinase 3 (yeast)	0.714713	4086.33	6706.31
5393	EXOSC9	exosome component 9	0.707053	2251.12	3674.88
26973	CHORDC1	cysteine and histidine-rich domain (CHORD) containing 1	0.706421	1548.91	2527.44
890	CCNA2	cyclin A2	0.704886	1367.34	2228.78
10165	SLC25A13	solute carrier family 25, member 13 (citrin)	0.70381	1028.06	1674.5
4512	COX1	cytochrome c oxidase subunit I	0.699118	62065.6	100764
54556	ING3	inhibitor of growth family, member 3	0.698886	1087.96	1766.04
10084	PQBP1	polyglutamine binding protein 1	0.698825	1290.45	2094.63
25946	ZNF385A	zinc finger protein 385A	0.695785	1868.15	3025.96
4061	LY6E	lymphocyte antigen 6 complex, locus E	0.694847	1334.8	2160.66
9632	SEC24C	SEC24 family, member C (S. cerevisiae)	0.694554	5492.26	8888.59
9636	ISG15	ISG15 ubiquitin-like modifier	0.693819	26312.1	42561.4
6125	RPL5	ribosomal protein L5	0.692877	76979.2	124437
445	ASS1	argininosuccinate synthase 1	0.691492	1298.63	2097.22
2194	FASN	fatty acid synthase	0.687936	6845.48	11027.9
1429	CRYZ	crystallin, zeta (quinone reductase)	0.687209	1605.6	2585.28
10762	NUP50	nucleoporin 50kDa	0.686507	1227.6	1975.67
11335	CBX3	chromobox homolog 3	0.684658	19828.7	31871.1
23613	ZMYND8	zinc finger, MYND-type containing 8	0.682812	2123.81	3409.27
64167	ERAP2	endoplasmic reticulum aminopeptidase 2	0.681059	3076.97	4933.36
5162	PDHB	pyruvate dehydrogenase (lipoamide) beta	0.679751	2170.51	3476.87
116447	TOP1MT	topoisomerase (DNA) I, mitochondrial	0.677963	2270.81	3633.02
51523	CXXC5	CXXC finger protein 5	0.676761	1550.94	2479.25
162073	ITPRIPL2	inositol 1,4,5-trisphosphate receptor interacting protein-like 2	0.675586	4424.48	7066.99
11339	OIP5	Opa interacting protein 5	0.674858	2090.95	3338.07
10096	ACTR3	ARP3 actin-related protein 3 homolog (yeast)	0.672195	4802.53	7652.82
55718	POLR3E	polymerase (RNA) III (DNA directed) polypeptide E (80kD)	0.671335	1435.01	2285.31
3184	HNRNPD	heterogeneous nuclear ribonucleoprotein D (AU-rich element RNA binding protein 1, 37kDa)	0.670473	18335.9	29183.4
54541	DDIT4	DNA-damage-inducible transcript 4	0.670125	5007.11	7967.36
1503	CTPS	CTP synthase	0.668109	4283.03	6805.69
84875	PARP10	poly (ADP-ribose) polymerase family, member 10	0.667622	1406.26	2233.78
10291	SF3A1	splicing factor 3a, subunit 1, 120kDa	0.667494	1102.24	1750.7
4659	PPP1R12A	protein phosphatase 1, regulatory (inhibitor) subunit 12A	0.664873	2170.47	3441.13
9399	STOML1	stomatin (EPB72)-like 1	0.663495	1223.65	1938.15
29993	PACSIN1	protein kinase C and casein kinase substrate in neurons 1	0.661327	2826.59	4470.35
6160	RPL31	ribosomal protein L31	0.661233	60200.4	95203
84923	FAM104A	family with sequence similarity 104, member A	0.660012	1600.93	2529.62
55726	C12orf11	chromosome 12 open reading frame 11	0.659197	1122.89	1773.27
2960	GTF2E1	general transcription factor IIE, polypeptide 1, alpha 56kDa	0.658459	1038.26	1638.78
7398	USP1	ubiquitin specific peptidase 1	0.655293	3812.23	6004.01
91369	ANKRD40	ankyrin repeat domain 40	0.65449	1547.68	2436.14
9987	HNRPDL	heterogeneous nuclear ribonucleoprotein D-like	0.653425	2444.88	3845.55
1999	ELF3	E74-like factor 3 (ets domain transcription factor, epithelial-specific )	0.653082	3313.06	5209.87
79718	TBL1XR1	transducin (beta)-like 1 X-linked receptor 1	0.652145	1350.8	2122.78
9412	MED21	mediator complex subunit 21	0.651596	1462.4	2297.29
9584	RBM39	RNA binding motif protein 39	0.649386	3878.03	6082.7
10643	IGF2BP3	insulin-like growth factor 2 mRNA binding protein 3	0.648712	1904.04	2985.09
332	BIRC5	baculoviral IAP repeat containing 5	0.648639	18492.1	28989.8
112495	GTF3C6	general transcription factor IIIC, polypeptide 6, alpha 35kDa	0.647846	10943.3	17146.3
7417	VDAC2	voltage-dependent anion channel 2	0.647636	7997.02	12528.1
6767	ST13	suppression of tumorigenicity 13 (colon carcinoma) (Hsp70 interacting protein)	0.646163	5917.5	9260.9
51808	PHAX	phosphorylated adaptor for RNA export	0.645104	1746.47	2731.22
54994	C20orf11	chromosome 20 open reading frame 11	0.644616	2091.15	3269.14
29997	GLTSCR2	glioma tumor suppressor candidate region gene 2	0.643307	8769.88	13697.7
5245	PHB	prohibitin	0.642915	2997.19	4680.05
4141	MARS	methionyl-tRNA synthetase	0.642654	5256.34	8206.19
6342	SCP2	sterol carrier protein 2	0.637815	1137.88	1770.5
56925	LXN	latexin	0.637391	1430.75	2225.56
3880	KRT19	keratin 19	0.636776	94134.9	146366
51510	CHMP5	chromatin modifying protein 5	0.636285	2715.01	4219.99
7083	TK1	thymidine kinase 1, soluble	0.636046	76288.1	118556
3459	IFNGR1	interferon gamma receptor 1	0.634727	2659.78	4129.69
6629	SNRPB2	small nuclear ribonucleoprotein polypeptide B	0.632901	1804.73	2798.55
10672	GNA13	guanine nucleotide binding protein (G protein), alpha 13	0.631512	1076.85	1668.24
2887	GRB10	growth factor receptor-bound protein 10	0.630401	1351.79	2092.56
5982	RFC2	replication factor C (activator 1) 2, 40kDa	0.629933	1085.9	1680.43
11017	SNRNP27	small nuclear ribonucleoprotein 27kDa (U4/U6.U5)	0.629716	1119.53	1732.21
7360	UGP2	UDP-glucose pyrophosphorylase 2	0.629008	1565.05	2420.36
9531	BAG3	BCL2-associated athanogene 3	0.62892	1004.78	1553.8
4928	NUP98	nucleoporin 98kDa	0.62732	1803.19	2785.38
90417	C15orf23	chromosome 15 open reading frame 23	0.62636	7972.15	12306.3
3315	HSPB1	heat shock 27kDa protein 1	0.625899	15811.1	24399.3
55802	DCP1A	DCP1 decapping enzyme homolog A (S. cerevisiae)	0.625846	2480.84	3828.23
65989	DLK2	delta-like 2 homolog (Drosophila)	0.625823	4012.65	6191.88
283951	C16orf91	chromosome 16 open reading frame 91	0.625388	2282.3	3520.73
400931	MIRLET7BHG	MIRLET7B host gene (non-protein coding)	0.625216	3249.01	5011.4
25983	NGDN	neuroguidin, EIF4E binding protein	0.625196	4556.55	7028.12
5687	PSMA6	proteasome (prosome, macropain) subunit, alpha type, 6	0.622818	25074.6	38611.8
60528	ELAC2	elaC homolog 2 (E. coli)	0.621408	13003.2	20003.7
58472	SQRDL	sulfide quinone reductase-like (yeast)	0.618832	1780.76	2734.59
10150	MBNL2	muscleblind-like 2 (Drosophila)	0.618594	1641.78	2520.75
3188	HNRNPH2	heterogeneous nuclear ribonucleoprotein H2 (H')	0.61848	1088.17	1670.62
153339	TMEM167A	transmembrane protein 167A	0.617037	1011.99	1552.12
4116	MAGOH	mago-nashi homolog, proliferation-associated (Drosophila)	0.616216	5013.66	7685.19
253558	LCLAT1	lysocardiolipin acyltransferase 1	0.615449	1313.12	2011.74
8237	USP11	ubiquitin specific peptidase 11	0.615076	1351.87	2070.57
9584	RBM39	RNA binding motif protein 39	0.615005	4104.73	6286.65
10524	KAT5	K(lysine) acetyltransferase 5	0.614681	1199.71	1837.02
28987	NOB1	NIN1/RPN12 binding protein 1 homolog (S. cerevisiae)	0.614526	1491.11	2282.97
55367	PIDD	p53-induced death domain protein	0.614122	1599.71	2448.56
1027	CDKN1B	cyclin-dependent kinase inhibitor 1B (p27, Kip1)	0.614041	1423.7	2179.02
203547	VMA21	VMA21 vacuolar H+-ATPase homolog (S. cerevisiae)	0.613465	1566.52	2396.67
51164	DCTN4	dynactin 4 (p62)	0.610685	1511.34	2307.79
148022	TICAM1	toll-like receptor adaptor molecule 1	0.610379	2710.1	4137.4
8894	EIF2S2	eukaryotic translation initiation factor 2, subunit 2 beta, 38kDa	0.609311	1463.07	2231.95
23608	MKRN1	makorin ring finger protein 1	0.608745	5116.08	7801.67
10051	SMC4	structural maintenance of chromosomes 4	0.607979	2849.34	4342.74
81620	CDT1	chromatin licensing and DNA replication factor 1	0.606639	2347.38	3574.38
60672	MIIP	migration and invasion inhibitory protein	0.604482	2671.86	4062.39
27316	RBMX	RNA binding motif protein, X-linked	0.603256	1199.08	1821.57
56674	TMEM9B	TMEM9 domain family, member B	0.601016	5381.38	8162.39
29116	MYLIP	myosin regulatory light chain interacting protein	0.600731	1246.97	1891.01
6767	ST13	suppression of tumorigenicity 13 (colon carcinoma) (Hsp70 interacting protein)	0.59977	4446.32	6738.29
961	CD47	CD47 molecule	0.599085	6149.75	9315.36
8604	SLC25A12	solute carrier family 25 (mitochondrial carrier, Aralar), member 12	0.598332	1432.75	2169.13
148709	LOC148709	actin pseudogene	0.596214	1339.88	2025.55
2525	FUT3	fucosyltransferase 3 (galactoside 3(4)-L-fucosyltransferase, Lewis blood group)	0.592976	1368.93	2064.83
127933	UHMK1	U2AF homology motif (UHM) kinase 1	0.591701	1279.63	1928.44
81611	ANP32E	acidic (leucine-rich) nuclear phosphoprotein 32 family, member E	0.589913	1035.74	1558.96
10342	TFG	TRK-fused gene	0.589908	2212.33	3329.89
55969	C20orf24	chromosome 20 open reading frame 24	0.588505	15832.2	23806.7
1021	CDK6	cyclin-dependent kinase 6	0.587583	2536.71	3811.98
10769	PLK2	polo-like kinase 2	0.582989	1201.56	1799.88
29844	TFPT	TCF3 (E2A) fusion partner (in childhood Leukemia)	0.579555	1058.96	1582.49
6897	TARS	threonyl-tRNA synthetase	0.579365	7825.83	11693.3
11331	PHB2	prohibitin 2	0.57865	9585.19	14315
146547	PRSS36	protease, serine, 36	0.578246	1587.95	2370.86
144983	HNRNPA1L2	heterogeneous nuclear ribonucleoprotein A1-like 2	0.578161	15996.2	23881.5
3205	HOXA9	homeobox A9	0.57764	1232.34	1839.15
4783	NFIL3	nuclear factor, interleukin 3 regulated	0.576244	1093.73	1630.7
6647	SOD1	superoxide dismutase 1, soluble	0.575097	13781.6	20531.5
25855	BRMS1	breast cancer metastasis suppressor 1	0.569881	2521.47	3742.88
56848	SPHK2	sphingosine kinase 2	0.568854	1502.65	2228.95
9700	ESPL1	extra spindle pole bodies homolog 1 (S. cerevisiae)	0.56798	2918.76	4326.91
29102	DROSHA	drosha, ribonuclease type III	0.567572	5375.83	7967.12
80020	FOXRED2	FAD-dependent oxidoreductase domain containing 2	0.567331	1088.43	1612.82
10969	EBNA1BP2	EBNA1 binding protein 2	0.565979	22171.8	32822.9
89958	C9orf140	chromosome 9 open reading frame 140	0.565691	3099.85	4588.08
9441	MED26	mediator complex subunit 26	0.565543	1016.05	1503.69
11104	KATNA1	katanin p60 (ATPase containing) subunit A 1	0.565087	1262	1867.1
330	BIRC3	baculoviral IAP repeat containing 3	0.563198	2195.58	3244.06
84722	PSRC1	proline/serine-rich coiled-coil 1	0.56286	1344.61	1986.25
55749	CCAR1	cell division cycle and apoptosis regulator 1	0.561732	2032.56	3000.14
3658	IREB2	iron-responsive element binding protein 2	0.561252	2678.08	3951.64
54707	GPN2	GPN-loop GTPase 2	0.560914	1359.71	2005.84
22862	FNDC3A	fibronectin type III domain containing 3A	0.560202	2448.23	3609.86
29035	C16orf72	chromosome 16 open reading frame 72	0.560021	1086.78	1602.23
10940	POP1	processing of precursor 1, ribonuclease P/MRP subunit (S. cerevisiae)	0.55992	2594.04	3824.1
4192	MDK	midkine (neurite growth-promoting factor 2)	0.559558	2753.5	4058.16
9295	SRSF11	serine/arginine-rich splicing factor 11	0.559109	2600.33	3831.22
10084	PQBP1	polyglutamine binding protein 1	0.558108	1354.15	1993.77
100169951	SNAR-A3	small ILF3/NF90-associated RNA A3	0.556238	201897	296876
6590	SLPI	secretory leukocyte peptidase inhibitor	0.555633	1089.7	1601.66
5717	PSMD11	proteasome (prosome, macropain) 26S subunit, non-ATPase, 11	0.555255	2588.73	3803.95
664	BNIP3	BCL2/adenovirus E1B 19kDa interacting protein 3	0.555099	1913.82	2811.91
10403	NDC80	NDC80 homolog, kinetochore complex component (S. cerevisiae)	0.554198	5567.09	8174.45
10189	THOC4	THO complex 4	0.554125	10072.4	14789.1
445329	SULT1A4	sulfotransferase family, cytosolic, 1A, phenol-preferring, member 4	0.553928	1027.58	1508.57
55839	CENPN	centromere protein N	0.552858	3322.66	4874.3
11157	LSM6	LSM6 homolog, U6 small nuclear RNA associated (S. cerevisiae)	0.552121	2558.06	3750.73
3326	HSP90AB1	heat shock protein 90kDa alpha (cytosolic), class B member 1	0.549705	12848.4	18807.2
891	CCNB1	cyclin B1	0.549601	8636.52	12641.1
832	CAPZB	capping protein (actin filament) muscle Z-line, beta	0.54871	1028.55	1504.54
81533	ITFG1	integrin alpha FG-GAP repeat containing 1	0.547415	1556.49	2274.76
9918	NCAPD2	non-SMC condensin I complex, subunit D2	0.54496	2594.44	3785.23
54623	PAF1	Paf1, RNA polymerase II associated factor, homolog (S. cerevisiae)	0.543034	2298.35	3348.77
5347	PLK1	polo-like kinase 1	0.542508	1214.36	1768.73
6996	TDG	thymine-DNA glycosylase	0.542275	6386.46	9300.4
4088	SMAD3	SMAD family member 3	0.541873	2046.42	2979.3
998	CDC42	cell division cycle 42 (GTP binding protein, 25kDa)	0.541584	2203.92	3207.95
29080	CCDC59	coiled-coil domain containing 59	0.541497	2449.31	3564.92
9804	TOMM20	translocase of outer mitochondrial membrane 20 homolog (yeast)	0.539738	3674.72	5341.97
128866	CHMP4B	chromatin modifying protein 4B	0.539537	3849.23	5594.88
54921	CHTF8	CTF8, chromosome transmission fidelity factor 8 homolog (S. cerevisiae)	0.537249	1322.97	1919.9
5977	DPF2	D4, zinc and double PHD fingers family 2	0.536739	2974.31	4314.81
998	CDC42	cell division cycle 42 (GTP binding protein, 25kDa)	0.536068	5759.21	8350.94
9325	TRIP4	thyroid hormone receptor interactor 4	0.53604	1013.88	1470.11
5097	PCDH1	protocadherin 1	0.535266	5005.72	7254.34
5493	PPL	periplakin	0.535115	2489.28	3607.1
6606	SMN1	survival of motor neuron 1, telomeric	0.535026	5771.19	8362.28
10245	TIMM17B	translocase of inner mitochondrial membrane 17 homolog B (yeast)	0.534488	10709.6	15512.2
25814	ATXN10	ataxin 10	0.533489	5467.42	7913.69
11319	ECD	ecdysoneless homolog (Drosophila)	0.533309	1258.81	1821.81
56061	UBFD1	ubiquitin family domain containing 1	0.533139	4202.95	6081.98
688	KLF5	Kruppel-like factor 5 (intestinal)	0.532592	1252.41	1811.64
51098	IFT52	intraflagellar transport 52 homolog (Chlamydomonas)	0.531312	1744.64	2521.43
23215	PRRC2C	proline-rich coiled-coil 2C	0.530901	1608.34	2323.79
51274	KLF3	Kruppel-like factor 3 (basic)	0.530508	1622.78	2344
11193	WBP4	WW domain binding protein 4 (formin binding protein 21)	0.530295	1395.55	2015.49
64710	NUCKS1	nuclear casein kinase and cyclin-dependent kinase substrate 1	0.529965	1101.63	1590.64
808	CALM3	calmodulin 3 (phosphorylase kinase, delta)	0.528743	1174.16	1693.92
26093	CCDC9	coiled-coil domain containing 9	0.528525	22760.6	32831.1
55720	TSR1	TSR1, 20S rRNA accumulation, homolog (S. cerevisiae)	0.528225	2557.61	3688.47
4171	MCM2	minichromosome maintenance complex component 2	0.527548	4003.05	5770.3
91107	TRIM47	tripartite motif containing 47	0.527512	6696.04	9651.95
11079	RER1	RER1 retention in endoplasmic reticulum 1 homolog (S. cerevisiae)	0.526929	1712.21	2467.05
3320	HSP90AA1	heat shock protein 90kDa alpha (cytosolic), class A member 1	0.526792	11027.3	15887.2
3303	HSPA1A	heat shock 70kDa protein 1A	0.526693	17034.5	24540.3
56829	ZC3HAV1	zinc finger CCCH-type, antiviral 1	0.526491	5308.74	7646.83
6767	ST13	suppression of tumorigenicity 13 (colon carcinoma) (Hsp70 interacting protein)	0.526343	8704.19	12536.4
54584	GNB1L	guanine nucleotide binding protein (G protein), beta polypeptide 1-like	0.524672	1226.72	1764.77
1070	CETN3	centrin, EF-hand protein, 3	0.524385	1518.19	2183.65
79706	PRKRIP1	PRKR interacting protein 1 (IL11 inducible)	0.523093	1704.11	2448.87
55143	CDCA8	cell division cycle associated 8	0.522203	4655.82	6686.44
9344	TAOK2	TAO kinase 2	0.522114	1008.06	1447.63
124995	MRPL10	mitochondrial ribosomal protein L10	0.521676	3415.29	4903.06
79666	PLEKHF2	pleckstrin homology domain containing, family F (with FYVE domain) member 2	0.52153	1221.35	1753.23
9043	SPAG9	sperm associated antigen 9	0.521392	2304.81	3308.19
286053	NSMCE2	non-SMC element 2, MMS21 homolog (S. cerevisiae)	0.520877	1525.88	2189.37
8533	COPS3	COP9 constitutive photomorphogenic homolog subunit 3 (Arabidopsis)	0.520698	6564.23	9417.37
55040	EPN3	epsin 3	0.519904	1070.53	1534.98
84451	KIAA1804	mixed lineage kinase 4	0.519855	2536.18	3636.4
9861	PSMD6	proteasome (prosome, macropain) 26S subunit, non-ATPase, 6	0.518978	2680.47	3840.95
7372	UMPS	uridine monophosphate synthetase	0.518219	3002.33	4299.9
51382	ATP6V1D	ATPase, H+ transporting, lysosomal 34kDa, V1 subunit D	0.518121	1390.4	1991.18
401014	DKFZp686O1327	hypothetical LOC401014	0.517711	22288.9	31910.6
53371	NUP54	nucleoporin 54kDa	0.517504	1679.71	2404.47
23011	RAB21	RAB21, member RAS oncogene family	0.517009	3588.68	5135.35
3015	H2AFZ	H2A histone family, member Z	0.516613	19925.9	28505.9
7004	TEAD4	TEA domain family member 4	0.515752	1087.04	1554.18
23650	TRIM29	tripartite motif containing 29	0.515667	1491.55	2132.4
79005	SCNM1	sodium channel modifier 1	0.515002	4168.09	5956.18
1975	EIF4B	eukaryotic translation initiation factor 4B	0.514697	4633.05	6619.22
27336	HTATSF1	HIV-1 Tat specific factor 1	0.51454	7095.66	10136.4
92400	RBM18	RNA binding motif protein 18	0.513811	2010.19	2870.19
11079	RER1	RER1 retention in endoplasmic reticulum 1 homolog (S. cerevisiae)	0.513398	1652.37	2358.61
6632	SNRPD1	small nuclear ribonucleoprotein D1 polypeptide 16kDa	0.513244	6723.9	9596.72
29121	CLEC2D	C-type lectin domain family 2, member D	0.513202	5140.81	7337.04
4893	NRAS	neuroblastoma RAS viral (v-ras) oncogene homolog	0.512875	1063.99	1518.19
80347	COASY	CoA synthase	0.512446	4431.28	6321.08
3983	ABLIM1	actin binding LIM protein 1	0.511368	1858.38	2648.93
23431	AP4E1	adaptor-related protein complex 4, epsilon 1 subunit	0.511007	1645.83	2345.39
134637	ADAT2	adenosine deaminase, tRNA-specific 2	0.510964	19140.9	27275.9
23279	NUP160	nucleoporin 160kDa	0.509676	1338.1	1905.09
100170939	LOC100170939	glucuronidase, beta pseudogene	0.509111	1791.41	2549.48
138151	NACC2	NACC family member 2, BEN and BTB (POZ) domain containing	0.509063	1808.89	2574.27
79169	C1orf35	chromosome 1 open reading frame 35	0.508684	3682.6	5239.42
7266	DNAJC7	DnaJ (Hsp40) homolog, subfamily C, member 7	0.507709	2359	3354
11340	EXOSC8	exosome component 8	0.5076	7334.63	10427.5
3728	JUP	junction plakoglobin	0.505398	9481.69	13459.4
57690	TNRC6C	trinucleotide repeat containing 6C	0.505383	1073.46	1523.78
9643	MORF4L2	mortality factor 4 like 2	0.505325	2352.19	3338.8
9209	LRRFIP2	leucine rich repeat (in FLII) interacting protein 2	0.505289	1640.71	2328.84
91452	ACBD5	acyl-CoA binding domain containing 5	0.504067	1002.3	1421.47
144983	HNRNPA1L2	heterogeneous nuclear ribonucleoprotein A1-like 2	0.503882	12594.2	17858.9
9088	PKMYT1	protein kinase, membrane associated tyrosine/threonine 1	0.503272	9847.28	13957.8
4055	LTBR	lymphotoxin beta receptor (TNFR superfamily, member 3)	0.502786	2343.42	3320.51
51118	UTP11L	UTP11-like, U3 small nucleolar ribonucleoprotein, (yeast)	0.502255	1123.34	1591.13
25771	TBC1D22A	TBC1 domain family, member 22A	0.501805	1996.23	2826.63
116988	AGAP3	ArfGAP with GTPase domain, ankyrin repeat and PH domain 3	0.50147	3079.84	4359.99
7170	TPM3	tropomyosin 3	0.501468	2952.65	4179.93
83879	CDCA7	cell division cycle associated 7	0.50129	4493.5	6360.46
7045	TGFBI	transforming growth factor, beta-induced, 68kDa	0.500941	2916.98	4127.92
